# Supplementary material for: The Genetics of Cerebellar Structure and Associations With Cognitive Performance: A Twin Magnetic Resonance Imaging Study
Source: Hum Brain Mapp. 2025 Aug 6;46(11):e70300. doi: 10.1002/hbm.70300 (PMC12326421; doi:10.1002/hbm.70300)
Supplement: Supplementary file 2 — Data S2. [file HBM-46-e70300-s001.xlsx]

## Sheet: temp
variable 1	variable 2	TBV covariate?	Test	uncorrected p-value	Global FDR Correction	Total Count	Analysis Count
CogFluidComp_AgeAdj	SPL	TBV	Phenotypic	0.0814	0.211187	1	1
CogFluidComp_AgeAdj	IPL	TBV	Phenotypic	0.012721	0.0441513	2	2
CogFluidComp_AgeAdj	AL	TBV	Phenotypic	0.007253	0.026439	3	3
CogFluidComp_AgeAdj	Left Cortex	TBV	Phenotypic	0.011903	0.0416445	4	4
CogFluidComp_AgeAdj	Right Cortex	TBV	Phenotypic	0.017456	0.059478	5	5
CogFluidComp_AgeAdj	Left White	TBV	Phenotypic	0.251	0.459688	6	6
CogFluidComp_AgeAdj	Right White	TBV	Phenotypic	0.209	0.407082	7	7
CogFluidComp_AgeAdj	Vermis	TBV	Phenotypic	0.000473	0.0022446	8	8
CogFluidComp_AgeAdj	Left_CrusII	TBV	Phenotypic	0.35078	0.574364	9	9
CogFluidComp_AgeAdj	Left_I_IV	TBV	Phenotypic	0.05665	0.160018	10	10
CogFluidComp_AgeAdj	Left_IX	TBV	Phenotypic	0.017005	0.058093	11	11
CogFluidComp_AgeAdj	Left_V	TBV	Phenotypic	0.002829	0.0117575	12	12
CogFluidComp_AgeAdj	Left_VI	TBV	Phenotypic	0.02419	0.0793165	13	13
CogFluidComp_AgeAdj	Left_VIIb	TBV	Phenotypic	0.41282	0.630094	14	14
CogFluidComp_AgeAdj	Left_VIIIa	TBV	Phenotypic	0.386161	0.608623	15	15
CogFluidComp_AgeAdj	Left_VIIIb	TBV	Phenotypic	0.024786	0.0808643	16	16
CogFluidComp_AgeAdj	Left_X	TBV	Phenotypic	0.017636	0.0599348	17	17
CogFluidComp_AgeAdj	Right_CrusI	TBV	Phenotypic	0.473838	0.687065	18	18
CogFluidComp_AgeAdj	Right_CrusII	TBV	Phenotypic	0.58993	0.78557	19	19
CogFluidComp_AgeAdj	Right_I_IV	TBV	Phenotypic	0.093683	0.235561	20	20
CogFluidComp_AgeAdj	Right_IX	TBV	Phenotypic	0.039675	0.119852	21	21
CogFluidComp_AgeAdj	Right_V	TBV	Phenotypic	0.068351	0.183914	22	22
CogFluidComp_AgeAdj	Right_VI	TBV	Phenotypic	0.00448	0.0177559	23	23
CogFluidComp_AgeAdj	Right_VIIb	TBV	Phenotypic	0.89768	0.984694	24	24
CogFluidComp_AgeAdj	Right_VIIIa	TBV	Phenotypic	0.297998	0.513522	25	25
CogFluidComp_AgeAdj	Right_VIIIb	TBV	Phenotypic	0.03988	0.119916	26	26
CogFluidComp_AgeAdj	Right_X	TBV	Phenotypic	0.08232	0.212308	27	27
CogFluidComp_AgeAdj	Vermis_IX	TBV	Phenotypic	0.115988	0.271262	28	28
CogFluidComp_AgeAdj	Vermis_VI	TBV	Phenotypic	0.2641	0.474958	29	29
CogFluidComp_AgeAdj	Vermis_VII	TBV	Phenotypic	0.111721	0.267025	30	30
CogFluidComp_AgeAdj	Vermis_VIII	TBV	Phenotypic	8.14e-05	0.000402375	31	31
CogFluidComp_AgeAdj	Vermis_X	TBV	Phenotypic	0.00382	0.0154337	32	32
CogFluidComp_AgeAdj	SPL	TBV	Phenotypic	0.0352	0.109632	33	33
CogCrystalComp_AgeAdj	IPL	TBV	Phenotypic	0.0373	0.114803	34	34
CogCrystalComp_AgeAdj	AL	TBV	Phenotypic	0.0109	0.038341	35	35
CogCrystalComp_AgeAdj	Left Cortex	TBV	Phenotypic	0.00712	0.026027	36	36
CogCrystalComp_AgeAdj	Right Cortex	TBV	Phenotypic	0.0188	0.0633953	37	37
CogCrystalComp_AgeAdj	Left White	TBV	Phenotypic	0.777	0.917633	38	38
CogCrystalComp_AgeAdj	Right White	TBV	Phenotypic	0.99	1	39	39
CogCrystalComp_AgeAdj	Vermis	TBV	Phenotypic	1.69e-06	1.10273e-05	40	40
CogCrystalComp_AgeAdj	Left_CrusII	TBV	Phenotypic	0.0575	0.162068	41	41
CogCrystalComp_AgeAdj	Left_I_IV	TBV	Phenotypic	0.0496	0.144515	42	42
CogCrystalComp_AgeAdj	Left_IX	TBV	Phenotypic	0.525	0.730739	43	43
CogCrystalComp_AgeAdj	Left_V	TBV	Phenotypic	0.000817	0.00375417	44	44
CogCrystalComp_AgeAdj	Left_VI	TBV	Phenotypic	0.00286	0.0118486	45	45
CogCrystalComp_AgeAdj	Left_VIIb	TBV	Phenotypic	0.775	0.917011	46	46
CogCrystalComp_AgeAdj	Left_VIIIa	TBV	Phenotypic	0.1592	0.338365	47	47
CogCrystalComp_AgeAdj	Left_VIIIb	TBV	Phenotypic	0.0197	0.0655829	48	48
CogCrystalComp_AgeAdj	Left_X	TBV	Phenotypic	0.639	0.822382	49	49
CogCrystalComp_AgeAdj	Right_CrusI	TBV	Phenotypic	0.644	0.824233	50	50
CogCrystalComp_AgeAdj	Right_CrusII	TBV	Phenotypic	0.103	0.251839	51	51
CogCrystalComp_AgeAdj	Right_I_IV	TBV	Phenotypic	0.2017	0.399172	52	52
CogCrystalComp_AgeAdj	Right_IX	TBV	Phenotypic	0.566	0.763837	53	53
CogCrystalComp_AgeAdj	Right_V	TBV	Phenotypic	0.183	0.373215	54	54
CogCrystalComp_AgeAdj	Right_VI	TBV	Phenotypic	4.11e-05	0.00020629	55	55
CogCrystalComp_AgeAdj	Right_VIIb	TBV	Phenotypic	0.875	0.975556	56	56
CogCrystalComp_AgeAdj	Right_VIIIa	TBV	Phenotypic	0.0499	0.145032	57	57
CogCrystalComp_AgeAdj	Right_VIIIb	TBV	Phenotypic	0.1586	0.337639	58	58
CogCrystalComp_AgeAdj	Right_X	TBV	Phenotypic	0.858	0.966711	59	59
CogCrystalComp_AgeAdj	Vermis_IX	TBV	Phenotypic	0.129	0.292774	60	60
CogCrystalComp_AgeAdj	Vermis_VI	TBV	Phenotypic	0.341	0.563297	61	61
CogCrystalComp_AgeAdj	Vermis_VII	TBV	Phenotypic	0.00105	0.004725	62	62
CogCrystalComp_AgeAdj	Vermis_VIII	TBV	Phenotypic	1.46e-09	1.84981e-08	63	63
CogCrystalComp_AgeAdj	Vermis_X	TBV	Phenotypic	0.043	0.128116	64	64
CogTotalComp_AgeAdj	SPL	TBV	Phenotypic	0.02103	0.0696552	65	65
CogTotalComp_AgeAdj	IPL	TBV	Phenotypic	0.00563	0.0215637	66	66
CogTotalComp_AgeAdj	AL	TBV	Phenotypic	0.001311	0.00578432	67	67
CogTotalComp_AgeAdj	Left Cortex	TBV	Phenotypic	0.00163	0.0070905	68	68
CogTotalComp_AgeAdj	Right Cortex	TBV	Phenotypic	0.00434	0.0173202	69	69
CogTotalComp_AgeAdj	Left White	TBV	Phenotypic	0.36245	0.584933	70	70
CogTotalComp_AgeAdj	Right White	TBV	Phenotypic	0.39108	0.611686	71	71
CogTotalComp_AgeAdj	Vermis	TBV	Phenotypic	8.56e-07	5.81813e-06	72	72
CogTotalComp_AgeAdj	Left_CrusII	TBV	Phenotypic	0.092	0.231776	73	73
CogTotalComp_AgeAdj	Left_I_IV	TBV	Phenotypic	0.0149	0.0513047	74	74
CogTotalComp_AgeAdj	Left_IX	TBV	Phenotypic	0.06668	0.181147	75	75
CogTotalComp_AgeAdj	Left_V	TBV	Phenotypic	0.00016	0.000782022	76	76
CogTotalComp_AgeAdj	Left_VI	TBV	Phenotypic	0.0012	0.00534471	77	77
CogTotalComp_AgeAdj	Left_VIIb	TBV	Phenotypic	0.73342	0.886524	78	78
CogTotalComp_AgeAdj	Left_VIIIa	TBV	Phenotypic	0.13738	0.308573	79	79
CogTotalComp_AgeAdj	Left_VIIIb	TBV	Phenotypic	0.00793	0.0284304	80	80
CogTotalComp_AgeAdj	Left_X	TBV	Phenotypic	0.06549	0.178796	81	81
CogTotalComp_AgeAdj	Right_CrusI	TBV	Phenotypic	0.89792	0.984694	82	82
CogTotalComp_AgeAdj	Right_CrusII	TBV	Phenotypic	0.19809	0.395271	83	83
CogTotalComp_AgeAdj	Right_I_IV	TBV	Phenotypic	0.06001	0.167336	84	84
CogTotalComp_AgeAdj	Right_IX	TBV	Phenotypic	0.10094	0.249011	85	85
CogTotalComp_AgeAdj	Right_V	TBV	Phenotypic	0.05188	0.149126	86	86
CogTotalComp_AgeAdj	Right_VI	TBV	Phenotypic	2.57e-05	0.000129994	87	87
CogTotalComp_AgeAdj	Right_VIIb	TBV	Phenotypic	0.87362	0.975256	88	88
CogTotalComp_AgeAdj	Right_VIIIa	TBV	Phenotypic	0.08026	0.209165	89	89
CogTotalComp_AgeAdj	Right_VIIIb	TBV	Phenotypic	0.03987	0.119916	90	90
CogTotalComp_AgeAdj	Right_X	TBV	Phenotypic	0.19555	0.391982	91	91
CogTotalComp_AgeAdj	Vermis_IX	TBV	Phenotypic	0.03902	0.118697	92	92
CogTotalComp_AgeAdj	Vermis_VI	TBV	Phenotypic	0.2143	0.41248	93	93
CogTotalComp_AgeAdj	Vermis_VII	TBV	Phenotypic	0.0052	0.0201365	94	94
CogTotalComp_AgeAdj	Vermis_VIII	TBV	Phenotypic	4.9e-09	5.97617e-08	95	95
CogTotalComp_AgeAdj	Vermis_X	TBV	Phenotypic	0.00184	0.00789868	96	96
CogEarlyComp_AgeAdj	SPL	TBV	Phenotypic	0.03076	0.0986285	97	97
CogEarlyComp_AgeAdj	IPL	TBV	Phenotypic	0.00465	0.0182779	98	98
CogEarlyComp_AgeAdj	AL	TBV	Phenotypic	0.002544	0.0107094	99	99
CogEarlyComp_AgeAdj	Left Cortex	TBV	Phenotypic	0.0026	0.01091	100	100
CogEarlyComp_AgeAdj	Right Cortex	TBV	Phenotypic	0.00607	0.0228941	101	101
CogEarlyComp_AgeAdj	Left White	TBV	Phenotypic	0.4505	0.668071	102	102
CogEarlyComp_AgeAdj	Right White	TBV	Phenotypic	0.43863	0.65719	103	103
CogEarlyComp_AgeAdj	Vermis	TBV	Phenotypic	4.44e-05	0.000222	104	104
CogEarlyComp_AgeAdj	Left_CrusII	TBV	Phenotypic	0.1769	0.365276	105	105
CogEarlyComp_AgeAdj	Left_I_IV	TBV	Phenotypic	0.032334	0.102666	106	106
CogEarlyComp_AgeAdj	Left_IX	TBV	Phenotypic	0.01032	0.0363989	107	107
CogEarlyComp_AgeAdj	Left_V	TBV	Phenotypic	0.001312	0.00578432	108	108
CogEarlyComp_AgeAdj	Left_VI	TBV	Phenotypic	0.00629	0.0236555	109	109
CogEarlyComp_AgeAdj	Left_VIIb	TBV	Phenotypic	0.9795	1	110	110
CogEarlyComp_AgeAdj	Left_VIIIa	TBV	Phenotypic	0.26641	0.478219	111	111
CogEarlyComp_AgeAdj	Left_VIIIb	TBV	Phenotypic	0.008714	0.0310704	112	112
CogEarlyComp_AgeAdj	Left_X	TBV	Phenotypic	0.1214	0.278921	113	113
CogEarlyComp_AgeAdj	Right_CrusI	TBV	Phenotypic	0.73425	0.886524	114	114
CogEarlyComp_AgeAdj	Right_CrusII	TBV	Phenotypic	0.26347	0.474958	115	115
CogEarlyComp_AgeAdj	Right_I_IV	TBV	Phenotypic	0.1465	0.321315	116	116
CogEarlyComp_AgeAdj	Right_IX	TBV	Phenotypic	0.0288	0.0930297	117	117
CogEarlyComp_AgeAdj	Right_V	TBV	Phenotypic	0.009495	0.0335799	118	118
CogEarlyComp_AgeAdj	Right_VI	TBV	Phenotypic	0.000444	0.00211467	119	119
CogEarlyComp_AgeAdj	Right_VIIb	TBV	Phenotypic	0.98617	1	120	120
CogEarlyComp_AgeAdj	Right_VIIIa	TBV	Phenotypic	0.18802	0.382682	121	121
CogEarlyComp_AgeAdj	Right_VIIIb	TBV	Phenotypic	0.028038	0.0910189	122	122
CogEarlyComp_AgeAdj	Right_X	TBV	Phenotypic	0.28323	0.500834	123	123
CogEarlyComp_AgeAdj	Vermis_IX	TBV	Phenotypic	0.11741	0.274097	124	124
CogEarlyComp_AgeAdj	Vermis_VI	TBV	Phenotypic	0.26344	0.474958	125	125
CogEarlyComp_AgeAdj	Vermis_VII	TBV	Phenotypic	0.06404	0.175572	126	126
CogEarlyComp_AgeAdj	Vermis_VIII	TBV	Phenotypic	6.49e-07	4.55347e-06	127	127
CogEarlyComp_AgeAdj	Vermis_X	TBV	Phenotypic	0.00319	0.0131323	128	128
WM_Task_Acc	SPL	TBV	Phenotypic	0.02431	0.0795102	129	129
WM_Task_Acc	IPL	TBV	Phenotypic	0.00276	0.0115073	130	130
WM_Task_Acc	AL	TBV	Phenotypic	0.00115	0.00513955	131	131
WM_Task_Acc	Left Cortex	TBV	Phenotypic	0.00213	0.00905423	132	132
WM_Task_Acc	Right Cortex	TBV	Phenotypic	0.00272	0.0113769	133	133
WM_Task_Acc	Left White	TBV	Phenotypic	0.525815	0.730765	134	134
WM_Task_Acc	Right White	TBV	Phenotypic	0.505046	0.717176	135	135
WM_Task_Acc	Vermis	TBV	Phenotypic	0.000903	0.00412033	136	136
WM_Task_Acc	Left_CrusII	TBV	Phenotypic	0.1786	0.368204	137	137
WM_Task_Acc	Left_I_IV	TBV	Phenotypic	0.06024	0.167562	138	138
WM_Task_Acc	Left_IX	TBV	Phenotypic	0.03597	0.111498	139	139
WM_Task_Acc	Left_V	TBV	Phenotypic	0.000202	0.000976333	140	140
WM_Task_Acc	Left_VI	TBV	Phenotypic	0.03478	0.108844	141	141
WM_Task_Acc	Left_VIIb	TBV	Phenotypic	0.9051	0.989756	142	142
WM_Task_Acc	Left_VIIIa	TBV	Phenotypic	0.03934	0.119115	143	143
WM_Task_Acc	Left_VIIIb	TBV	Phenotypic	0.09772	0.242442	144	144
WM_Task_Acc	Left_X	TBV	Phenotypic	0.19936	0.396593	145	145
WM_Task_Acc	Right_CrusI	TBV	Phenotypic	0.27213	0.485813	146	146
WM_Task_Acc	Right_CrusII	TBV	Phenotypic	0.27317	0.487004	147	147
WM_Task_Acc	Right_I_IV	TBV	Phenotypic	0.028395	0.0919491	148	148
WM_Task_Acc	Right_IX	TBV	Phenotypic	0.0447	0.132576	149	149
WM_Task_Acc	Right_V	TBV	Phenotypic	0.01867	0.0631201	150	150
WM_Task_Acc	Right_VI	TBV	Phenotypic	0.009227	0.0327207	151	151
WM_Task_Acc	Right_VIIb	TBV	Phenotypic	0.70153	0.865071	152	152
WM_Task_Acc	Right_VIIIa	TBV	Phenotypic	0.008858	0.0314978	153	153
WM_Task_Acc	Right_VIIIb	TBV	Phenotypic	0.2396	0.444145	154	154
WM_Task_Acc	Right_X	TBV	Phenotypic	0.10232	0.251839	155	155
WM_Task_Acc	Vermis_IX	TBV	Phenotypic	0.168654	0.351587	156	156
WM_Task_Acc	Vermis_VI	TBV	Phenotypic	0.04675	0.137865	157	157
WM_Task_Acc	Vermis_VII	TBV	Phenotypic	0.0502	0.14558	158	158
WM_Task_Acc	Vermis_VIII	TBV	Phenotypic	0.00102	0.00460588	159	159
WM_Task_Acc	Vermis_X	TBV	Phenotypic	0.77577	0.917011	160	160
Language_Task_Acc	SPL	TBV	Phenotypic	0.0218	0.0720228	161	161
Language_Task_Acc	IPL	TBV	Phenotypic	0.04948	0.144515	162	162
Language_Task_Acc	AL	TBV	Phenotypic	0.02934	0.09454	163	163
Language_Task_Acc	Left Cortex	TBV	Phenotypic	0.00595	0.0225065	164	164
Language_Task_Acc	Right Cortex	TBV	Phenotypic	0.0156	0.0534331	165	165
Language_Task_Acc	Left White	TBV	Phenotypic	0.1281	0.291238	166	166
Language_Task_Acc	Right White	TBV	Phenotypic	0.2642	0.474958	167	167
Language_Task_Acc	Vermis	TBV	Phenotypic	0.000664	0.00311698	168	168
Language_Task_Acc	Left_CrusII	TBV	Phenotypic	0.013	0.045	169	169
Language_Task_Acc	Left_I_IV	TBV	Phenotypic	0.01178	0.041325	170	170
Language_Task_Acc	Left_IX	TBV	Phenotypic	0.0862	0.220139	171	171
Language_Task_Acc	Left_V	TBV	Phenotypic	0.119	0.276326	172	172
Language_Task_Acc	Left_VI	TBV	Phenotypic	0.228	0.428732	173	173
Language_Task_Acc	Left_VIIb	TBV	Phenotypic	0.8212	0.942538	174	174
Language_Task_Acc	Left_VIIIa	TBV	Phenotypic	0.3707	0.592372	175	175
Language_Task_Acc	Left_VIIIb	TBV	Phenotypic	0.1665	0.348768	176	176
Language_Task_Acc	Left_X	TBV	Phenotypic	0.0257	0.0836372	177	177
Language_Task_Acc	Right_CrusI	TBV	Phenotypic	0.1571	0.336091	178	178
Language_Task_Acc	Right_CrusII	TBV	Phenotypic	0.0718	0.190833	179	179
Language_Task_Acc	Right_I_IV	TBV	Phenotypic	0.06979	0.185869	180	180
Language_Task_Acc	Right_IX	TBV	Phenotypic	0.1156	0.271262	181	181
Language_Task_Acc	Right_V	TBV	Phenotypic	0.2668	0.478261	182	182
Language_Task_Acc	Right_VI	TBV	Phenotypic	0.3409	0.563297	183	183
Language_Task_Acc	Right_VIIb	TBV	Phenotypic	0.5559	0.756655	184	184
Language_Task_Acc	Right_VIIIa	TBV	Phenotypic	0.3542	0.57767	185	185
Language_Task_Acc	Right_VIIIb	TBV	Phenotypic	0.08353	0.215003	186	186
Language_Task_Acc	Right_X	TBV	Phenotypic	0.1887	0.382976	187	187
Language_Task_Acc	Vermis_IX	TBV	Phenotypic	0.0404	0.121183	188	188
Language_Task_Acc	Vermis_VI	TBV	Phenotypic	0.0912	0.230205	189	189
Language_Task_Acc	Vermis_VII	TBV	Phenotypic	0.183	0.373215	190	190
Language_Task_Acc	Vermis_VIII	TBV	Phenotypic	0.000927	0.00420047	191	191
Language_Task_Acc	Vermis_X	TBV	Phenotypic	0.0186	0.0630468	192	192
Endurance_AgeAdj	SPL	TBV	Phenotypic	4.48e-06	2.63351e-05	193	193
Endurance_AgeAdj	IPL	TBV	Phenotypic	0.00387	0.0155787	194	194
Endurance_AgeAdj	AL	TBV	Phenotypic	0.00359	0.0145495	195	195
Endurance_AgeAdj	Left Cortex	TBV	Phenotypic	3.52e-06	2.088e-05	196	196
Endurance_AgeAdj	Right Cortex	TBV	Phenotypic	1.08e-05	6.02308e-05	197	197
Endurance_AgeAdj	Left White	TBV	Phenotypic	0.2869	0.503664	198	198
Endurance_AgeAdj	Right White	TBV	Phenotypic	0.1116	0.267025	199	199
Endurance_AgeAdj	Vermis	TBV	Phenotypic	0.00011	0.000539662	200	200
Endurance_AgeAdj	Left_CrusII	TBV	Phenotypic	0.000702	0.00328355	201	201
Endurance_AgeAdj	Left_I_IV	TBV	Phenotypic	0.0509	0.147166	202	202
Endurance_AgeAdj	Left_IX	TBV	Phenotypic	0.52492	0.730739	203	203
Endurance_AgeAdj	Left_V	TBV	Phenotypic	0.00449	0.0177559	204	204
Endurance_AgeAdj	Left_VI	TBV	Phenotypic	0.000189	0.000916896	205	205
Endurance_AgeAdj	Left_VIIb	TBV	Phenotypic	0.05639	0.159976	206	206
Endurance_AgeAdj	Left_VIIIa	TBV	Phenotypic	0.00138	0.00606364	207	207
Endurance_AgeAdj	Left_VIIIb	TBV	Phenotypic	0.45538	0.673013	208	208
Endurance_AgeAdj	Left_X	TBV	Phenotypic	0.102946	0.251839	209	209
Endurance_AgeAdj	Right_CrusI	TBV	Phenotypic	0.0468	0.137865	210	210
Endurance_AgeAdj	Right_CrusII	TBV	Phenotypic	0.00358	0.0145495	211	211
Endurance_AgeAdj	Right_I_IV	TBV	Phenotypic	0.31398	0.532135	212	212
Endurance_AgeAdj	Right_IX	TBV	Phenotypic	0.26325	0.474958	213	213
Endurance_AgeAdj	Right_V	TBV	Phenotypic	0.00123	0.00545969	214	214
Endurance_AgeAdj	Right_VI	TBV	Phenotypic	0.000358	0.00171132	215	215
Endurance_AgeAdj	Right_VIIb	TBV	Phenotypic	0.05925	0.16557	216	216
Endurance_AgeAdj	Right_VIIIa	TBV	Phenotypic	0.00032	0.00153529	217	217
Endurance_AgeAdj	Right_VIIIb	TBV	Phenotypic	0.30966	0.527554	218	218
Endurance_AgeAdj	Right_X	TBV	Phenotypic	0.569912	0.767529	219	219
Endurance_AgeAdj	Vermis_IX	TBV	Phenotypic	0.0631	0.173725	220	220
Endurance_AgeAdj	Vermis_VI	TBV	Phenotypic	0.28725	0.503664	221	221
Endurance_AgeAdj	Vermis_VII	TBV	Phenotypic	0.00222	0.00940617	222	222
Endurance_AgeAdj	Vermis_VIII	TBV	Phenotypic	7.7e-05	0.000382072	223	223
Endurance_AgeAdj	Vermis_X	TBV	Phenotypic	0.03387	0.107023	224	224
Dexterity_AgeAdj	SPL	TBV	Phenotypic	0.719	0.877866	225	225
Dexterity_AgeAdj	IPL	TBV	Phenotypic	0.271	0.484459	226	226
Dexterity_AgeAdj	AL	TBV	Phenotypic	0.4516	0.668942	227	227
Dexterity_AgeAdj	Left Cortex	TBV	Phenotypic	0.702	0.865071	228	228
Dexterity_AgeAdj	Right Cortex	TBV	Phenotypic	0.649	0.82532	229	229
Dexterity_AgeAdj	Left White	TBV	Phenotypic	0.4957	0.70621	230	230
Dexterity_AgeAdj	Right White	TBV	Phenotypic	0.4584	0.674299	231	231
Dexterity_AgeAdj	Vermis	TBV	Phenotypic	0.574	0.769856	232	232
Dexterity_AgeAdj	Left_CrusII	TBV	Phenotypic	0.255	0.46542	233	233
Dexterity_AgeAdj	Left_I_IV	TBV	Phenotypic	0.2996	0.514445	234	234
Dexterity_AgeAdj	Left_IX	TBV	Phenotypic	0.0385	0.117389	235	235
Dexterity_AgeAdj	Left_V	TBV	Phenotypic	0.997	1	236	236
Dexterity_AgeAdj	Left_VI	TBV	Phenotypic	0.411	0.628598	237	237
Dexterity_AgeAdj	Left_VIIb	TBV	Phenotypic	0.1468	0.321433	238	238
Dexterity_AgeAdj	Left_VIIIa	TBV	Phenotypic	0.762	0.908137	239	239
Dexterity_AgeAdj	Left_VIIIb	TBV	Phenotypic	0.387	0.60921	240	240
Dexterity_AgeAdj	Left_X	TBV	Phenotypic	0.2111	0.40934	241	241
Dexterity_AgeAdj	Right_CrusI	TBV	Phenotypic	0.9356	1	242	242
Dexterity_AgeAdj	Right_CrusII	TBV	Phenotypic	0.9455	1	243	243
Dexterity_AgeAdj	Right_I_IV	TBV	Phenotypic	0.3118	0.529268	244	244
Dexterity_AgeAdj	Right_IX	TBV	Phenotypic	0.0342	0.107545	245	245
Dexterity_AgeAdj	Right_V	TBV	Phenotypic	0.6513	0.826796	246	246
Dexterity_AgeAdj	Right_VI	TBV	Phenotypic	0.405	0.624734	247	247
Dexterity_AgeAdj	Right_VIIb	TBV	Phenotypic	0.8653	0.96982	248	248
Dexterity_AgeAdj	Right_VIIIa	TBV	Phenotypic	0.819	0.94167	249	249
Dexterity_AgeAdj	Right_VIIIb	TBV	Phenotypic	0.485	0.69588	250	250
Dexterity_AgeAdj	Right_X	TBV	Phenotypic	0.0803	0.209165	251	251
Dexterity_AgeAdj	Vermis_IX	TBV	Phenotypic	0.249	0.45752	252	252
Dexterity_AgeAdj	Vermis_VI	TBV	Phenotypic	0.2172	0.414714	253	253
Dexterity_AgeAdj	Vermis_VII	TBV	Phenotypic	0.329	0.548333	254	254
Dexterity_AgeAdj	Vermis_VIII	TBV	Phenotypic	0.231	0.433748	255	255
Dexterity_AgeAdj	Vermis_X	TBV	Phenotypic	0.823	0.942946	256	256
Strength_AgeAdj	SPL	TBV	Phenotypic	0.06876	0.184633	257	257
Strength_AgeAdj	IPL	TBV	Phenotypic	0.21082	0.40934	258	258
Strength_AgeAdj	AL	TBV	Phenotypic	0.21919	0.417581	259	259
Strength_AgeAdj	Left Cortex	TBV	Phenotypic	0.07592	0.198947	260	260
Strength_AgeAdj	Right Cortex	TBV	Phenotypic	0.04745	0.139465	261	261
Strength_AgeAdj	Left White	TBV	Phenotypic	0.2318	0.4341	262	262
Strength_AgeAdj	Right White	TBV	Phenotypic	0.09858	0.243649	263	263
Strength_AgeAdj	Vermis	TBV	Phenotypic	0.43281	0.650711	264	264
Strength_AgeAdj	Left_CrusII	TBV	Phenotypic	0.1937	0.390693	265	265
Strength_AgeAdj	Left_I_IV	TBV	Phenotypic	0.06954	0.185746	266	266
Strength_AgeAdj	Left_IX	TBV	Phenotypic	0.75284	0.899685	267	267
Strength_AgeAdj	Left_V	TBV	Phenotypic	0.60886	0.796155	268	268
Strength_AgeAdj	Left_VI	TBV	Phenotypic	0.86104	0.967836	269	269
Strength_AgeAdj	Left_VIIb	TBV	Phenotypic	0.47367	0.687065	270	270
Strength_AgeAdj	Left_VIIIa	TBV	Phenotypic	0.6978	0.863974	271	271
Strength_AgeAdj	Left_VIIIb	TBV	Phenotypic	0.00773	0.0278664	272	272
Strength_AgeAdj	Left_X	TBV	Phenotypic	0.15516	0.33538	273	273
Strength_AgeAdj	Right_CrusI	TBV	Phenotypic	0.03214	0.102635	274	274
Strength_AgeAdj	Right_CrusII	TBV	Phenotypic	0.0668	0.181147	275	275
Strength_AgeAdj	Right_I_IV	TBV	Phenotypic	0.05364	0.153173	276	276
Strength_AgeAdj	Right_IX	TBV	Phenotypic	0.71911	0.877866	277	277
Strength_AgeAdj	Right_V	TBV	Phenotypic	0.86429	0.96982	278	278
Strength_AgeAdj	Right_VI	TBV	Phenotypic	0.82062	0.942538	279	279
Strength_AgeAdj	Right_VIIb	TBV	Phenotypic	0.98959	1	280	280
Strength_AgeAdj	Right_VIIIa	TBV	Phenotypic	0.476	0.68803	281	281
Strength_AgeAdj	Right_VIIIb	TBV	Phenotypic	0.00847	0.0302832	282	282
Strength_AgeAdj	Right_X	TBV	Phenotypic	0.0586	0.164105	283	283
Strength_AgeAdj	Vermis_IX	TBV	Phenotypic	0.73014	0.886524	284	284
Strength_AgeAdj	Vermis_VI	TBV	Phenotypic	0.4673	0.68137	285	285
Strength_AgeAdj	Vermis_VII	TBV	Phenotypic	0.04058	0.121183	286	286
Strength_AgeAdj	Vermis_VIII	TBV	Phenotypic	0.5357	0.73765	287	287
Strength_AgeAdj	Vermis_X	TBV	Phenotypic	0.13973	0.311936	288	288
CogFluidComp_AgeAdj	CogFluidComp_AgeAdj	noTBV	A	0.114831	0.270007	289	1
CogEarlyComp_AgeAdj	CogEarlyComp_AgeAdj	noTBV	A	0.318265	0.535125	290	2
CogTotalComp_AgeAdj	CogTotalComp_AgeAdj	noTBV	A	0.00783718	0.028175	291	3
CogCrystalComp_AgeAdj	CogCrystalComp_AgeAdj	noTBV	A	2.03004e-06	1.2923e-05	292	4
WM_Task_Acc	WM_Task_Acc	noTBV	A	1	1	293	5
Language_Task_Acc	Language_Task_Acc	noTBV	A	0.00172601	0.0074832	294	6
Endurance_AgeAdj	Endurance_AgeAdj	noTBV	A	0.000805435	0.00372728	295	7
Dexterity_AgeAdj	Dexterity_AgeAdj	noTBV	A	0.298669	0.513522	296	8
Strength_AgeAdj	Strength_AgeAdj	noTBV	A	0.0854025	0.21937	297	9
Left_Cerebellum_Cortex	Left_Cerebellum_Cortex	noTBV	A	1.29437e-20	2.7691e-19	298	10
Left_Cerebellum_White_Matter	Left_Cerebellum_White_Matter	noTBV	A	2.40106e-13	3.91673e-12	299	11
Right_Cerebellum_White_Matter	Right_Cerebellum_White_Matter	noTBV	A	1.32876e-14	2.31204e-13	300	12
Right_Cerebellum_Cortex	Right_Cerebellum_Cortex	noTBV	A	2.28054e-16	4.31319e-15	301	13
Cbm_Left_I_IV	Cbm_Left_I_IV	noTBV	A	2.00666e-06	1.28368e-05	302	14
Cbm_Right_I_IV	Cbm_Right_I_IV	noTBV	A	5.24552e-07	3.88944e-06	303	15
Cbm_Left_V	Cbm_Left_V	noTBV	A	0.000253951	0.0012229	304	16
Cbm_Right_V	Cbm_Right_V	noTBV	A	6.21742e-11	8.63162e-10	305	17
Cbm_Left_VI	Cbm_Left_VI	noTBV	A	3.06859e-13	4.94384e-12	306	18
Cbm_Vermis_VI	Cbm_Vermis_VI	noTBV	A	1.80267e-05	9.48584e-05	307	19
Cbm_Right_VI	Cbm_Right_VI	noTBV	A	2.35165e-12	3.65345e-11	308	20
Cbm_Left_CrusI	Cbm_Left_CrusI	noTBV	A	1.59149e-21	3.46149e-20	309	21
Cbm_Right_CrusI	Cbm_Right_CrusI	noTBV	A	7.72993e-16	1.38186e-14	310	22
Cbm_Left_CrusII	Cbm_Left_CrusII	noTBV	A	1.61384e-10	2.2169e-09	311	23
Cbm_Right_CrusII	Cbm_Right_CrusII	noTBV	A	2.66366e-10	3.58359e-09	312	24
Cbm_Left_VIIb	Cbm_Left_VIIb	noTBV	A	9.13221e-07	6.17489e-06	313	25
Cbm_Right_VIIb	Cbm_Right_VIIb	noTBV	A	2.82773e-06	1.74065e-05	314	26
Cbm_Left_VIIIa	Cbm_Left_VIIIa	noTBV	A	4.84957e-09	5.97046e-08	315	27
Cbm_Right_VIIIa	Cbm_Right_VIIIa	noTBV	A	6.8881e-10	8.89997e-09	316	28
Cbm_Left_VIIIb	Cbm_Left_VIIIb	noTBV	A	1.37596e-06	9.11484e-06	317	29
Cbm_Right_VIIIb	Cbm_Right_VIIIb	noTBV	A	8.20178e-05	0.000403899	318	30
Cbm_Left_IX	Cbm_Left_IX	noTBV	A	8.31755e-17	1.59623e-15	319	31
Cbm_Vermis_IX	Cbm_Vermis_IX	noTBV	A	8.44757e-10	1.08079e-08	320	32
Cbm_Right_IX	Cbm_Right_IX	noTBV	A	1.69556e-13	2.83681e-12	321	33
Cbm_Left_X	Cbm_Left_X	noTBV	A	2.83088e-09	3.55221e-08	322	34
Cbm_Vermis_X	Cbm_Vermis_X	noTBV	A	4.618e-07	3.50378e-06	323	35
Cbm_Right_X	Cbm_Right_X	noTBV	A	1.26301e-05	6.95456e-05	324	36
Cbm_Vermis_VII	Cbm_Vermis_VII	noTBV	A	5.29997e-11	7.43706e-10	325	37
Cbm_Vermis_VIII	Cbm_Vermis_VIII	noTBV	A	5.17053e-13	8.2287e-12	326	38
Cbm_Vermis	Cbm_Vermis	noTBV	A	1.63623e-11	2.42646e-10	327	39
CogFluidComp_AgeAdj	CogFluidComp_AgeAdj	noTBV	C	0.00389169	0.0155787	328	40
CogEarlyComp_AgeAdj	CogEarlyComp_AgeAdj	noTBV	C	1.16482e-05	6.46844e-05	329	41
CogTotalComp_AgeAdj	CogTotalComp_AgeAdj	noTBV	C	3.26133e-07	2.71085e-06	330	42
CogCrystalComp_AgeAdj	CogCrystalComp_AgeAdj	noTBV	C	1.91685e-07	1.70449e-06	331	43
WM_Task_Acc	WM_Task_Acc	noTBV	C	1.53471e-06	1.00643e-05	332	44
Language_Task_Acc	Language_Task_Acc	noTBV	C	0.678525	0.849784	333	45
Endurance_AgeAdj	Endurance_AgeAdj	noTBV	C	1	1	334	46
Dexterity_AgeAdj	Dexterity_AgeAdj	noTBV	C	0.401232	0.621565	335	47
Strength_AgeAdj	Strength_AgeAdj	noTBV	C	0.159596	0.338654	336	48
Left_Cerebellum_Cortex	Left_Cerebellum_Cortex	noTBV	C	0.645716	0.82452	337	49
Left_Cerebellum_White_Matter	Left_Cerebellum_White_Matter	noTBV	C	1	1	338	50
Right_Cerebellum_White_Matter	Right_Cerebellum_White_Matter	noTBV	C	1	1	339	51
Right_Cerebellum_Cortex	Right_Cerebellum_Cortex	noTBV	C	0.512483	0.722221	340	52
Cbm_Left_I_IV	Cbm_Left_I_IV	noTBV	C	1	1	341	53
Cbm_Right_I_IV	Cbm_Right_I_IV	noTBV	C	0.784568	0.922397	342	54
Cbm_Left_V	Cbm_Left_V	noTBV	C	0.161212	0.340962	343	55
Cbm_Right_V	Cbm_Right_V	noTBV	C	1	1	344	56
Cbm_Left_VI	Cbm_Left_VI	noTBV	C	0.826182	0.943278	345	57
Cbm_Vermis_VI	Cbm_Vermis_VI	noTBV	C	0.00324222	0.0133053	346	58
Cbm_Right_VI	Cbm_Right_VI	noTBV	C	0.418559	0.63662	347	59
Cbm_Left_CrusI	Cbm_Left_CrusI	noTBV	C	1	1	348	60
Cbm_Right_CrusI	Cbm_Right_CrusI	noTBV	C	1	1	349	61
Cbm_Left_CrusII	Cbm_Left_CrusII	noTBV	C	0.886909	0.981694	350	62
Cbm_Right_CrusII	Cbm_Right_CrusII	noTBV	C	0.994977	1	351	63
Cbm_Left_VIIb	Cbm_Left_VIIb	noTBV	C	1	1	352	64
Cbm_Right_VIIb	Cbm_Right_VIIb	noTBV	C	1	1	353	65
Cbm_Left_VIIIa	Cbm_Left_VIIIa	noTBV	C	1	1	354	66
Cbm_Right_VIIIa	Cbm_Right_VIIIa	noTBV	C	0.999953	1	355	67
Cbm_Left_VIIIb	Cbm_Left_VIIIb	noTBV	C	1	1	356	68
Cbm_Right_VIIIb	Cbm_Right_VIIIb	noTBV	C	0.347379	0.570227	357	69
Cbm_Left_IX	Cbm_Left_IX	noTBV	C	1	1	358	70
Cbm_Vermis_IX	Cbm_Vermis_IX	noTBV	C	0.685469	0.852752	359	71
Cbm_Right_IX	Cbm_Right_IX	noTBV	C	1	1	360	72
Cbm_Left_X	Cbm_Left_X	noTBV	C	0.702942	0.865415	361	73
Cbm_Vermis_X	Cbm_Vermis_X	noTBV	C	1	1	362	74
Cbm_Right_X	Cbm_Right_X	noTBV	C	0.0963739	0.240015	363	75
Cbm_Vermis_VII	Cbm_Vermis_VII	noTBV	C	1	1	364	76
Cbm_Vermis_VIII	Cbm_Vermis_VIII	noTBV	C	0.373587	0.594888	365	77
Cbm_Vermis	Cbm_Vermis	noTBV	C	0.0230052	0.0756217	366	78
CogFluidComp_AgeAdj	CogFluidComp_AgeAdj	noTBV	AC	6.35811e-24	1.50861e-22	367	79
CogEarlyComp_AgeAdj	CogEarlyComp_AgeAdj	noTBV	AC	1.07503e-32	3.59721e-31	368	80
CogTotalComp_AgeAdj	CogTotalComp_AgeAdj	noTBV	AC	1.07217e-48	1.16599e-46	369	81
CogCrystalComp_AgeAdj	CogCrystalComp_AgeAdj	noTBV	AC	9.67175e-62	1.26216e-58	370	82
WM_Task_Acc	WM_Task_Acc	noTBV	AC	2.845e-20	5.98826e-19	371	83
Language_Task_Acc	Language_Task_Acc	noTBV	AC	4.66351e-16	8.57167e-15	372	84
Endurance_AgeAdj	Endurance_AgeAdj	noTBV	AC	2.03524e-11	2.9511e-10	373	85
Dexterity_AgeAdj	Dexterity_AgeAdj	noTBV	AC	3.90776e-07	3.10952e-06	374	86
Strength_AgeAdj	Strength_AgeAdj	noTBV	AC	1.49619e-14	2.53575e-13	375	87
Left_Cerebellum_Cortex	Left_Cerebellum_Cortex	noTBV	AC	2.56988e-60	1.67685e-57	376	88
Left_Cerebellum_White_Matter	Left_Cerebellum_White_Matter	noTBV	AC	2.59054e-35	1.09053e-33	377	89
Right_Cerebellum_White_Matter	Right_Cerebellum_White_Matter	noTBV	AC	1.08362e-38	5.65648e-37	378	90
Right_Cerebellum_Cortex	Right_Cerebellum_Cortex	noTBV	AC	2.79352e-54	7.29108e-52	379	91
Cbm_Left_I_IV	Cbm_Left_I_IV	noTBV	AC	1.19051e-24	2.93135e-23	380	92
Cbm_Right_I_IV	Cbm_Right_I_IV	noTBV	AC	3.21281e-29	1.02261e-27	381	93
Cbm_Left_V	Cbm_Left_V	noTBV	AC	1.26791e-26	3.52048e-25	382	94
Cbm_Right_V	Cbm_Right_V	noTBV	AC	9.23916e-29	2.74025e-27	383	95
Cbm_Left_VI	Cbm_Left_VI	noTBV	AC	3.32817e-47	2.89551e-45	384	96
Cbm_Vermis_VI	Cbm_Vermis_VI	noTBV	AC	1.16633e-42	6.61767e-41	385	97
Cbm_Right_VI	Cbm_Right_VI	noTBV	AC	2.53247e-49	3.00443e-47	386	98
Cbm_Left_CrusI	Cbm_Left_CrusI	noTBV	AC	3.48351e-53	6.49427e-51	387	99
Cbm_Right_CrusI	Cbm_Right_CrusI	noTBV	AC	7.3522e-46	5.33035e-44	388	100
Cbm_Left_CrusII	Cbm_Left_CrusII	noTBV	AC	5.81112e-36	2.61501e-34	389	101
Cbm_Right_CrusII	Cbm_Right_CrusII	noTBV	AC	5.17869e-35	2.11193e-33	390	102
Cbm_Left_VIIb	Cbm_Left_VIIb	noTBV	AC	1.09084e-17	2.15688e-16	391	103
Cbm_Right_VIIb	Cbm_Right_VIIb	noTBV	AC	4.30856e-18	8.78542e-17	392	104
Cbm_Left_VIIIa	Cbm_Left_VIIIa	noTBV	AC	5.53566e-29	1.72001e-27	393	105
Cbm_Right_VIIIa	Cbm_Right_VIIIa	noTBV	AC	7.58798e-28	2.20051e-26	394	106
Cbm_Left_VIIIb	Cbm_Left_VIIIb	noTBV	AC	4.49736e-26	1.19777e-24	395	107
Cbm_Right_VIIIb	Cbm_Right_VIIIb	noTBV	AC	2.53772e-24	6.13283e-23	396	108
Cbm_Left_IX	Cbm_Left_IX	noTBV	AC	4.62518e-50	6.03586e-48	397	109
Cbm_Vermis_IX	Cbm_Vermis_IX	noTBV	AC	3.25764e-37	1.57452e-35	398	110
Cbm_Right_IX	Cbm_Right_IX	noTBV	AC	1.45434e-45	9.98902e-44	399	111
Cbm_Left_X	Cbm_Left_X	noTBV	AC	5.74335e-35	2.27124e-33	400	112
Cbm_Vermis_X	Cbm_Vermis_X	noTBV	AC	5.42043e-25	1.36032e-23	401	113
Cbm_Right_X	Cbm_Right_X	noTBV	AC	2.90093e-33	9.9624e-32	402	114
Cbm_Vermis_VII	Cbm_Vermis_VII	noTBV	AC	2.83635e-36	1.32194e-34	403	115
Cbm_Vermis_VIII	Cbm_Vermis_VIII	noTBV	AC	1.4801e-48	1.48579e-46	404	116
Cbm_Vermis	Cbm_Vermis	noTBV	AC	6.88206e-54	1.49685e-51	405	117
CogFluidComp_AgeAdj	Left_Cerebellum_Cortex	noTBV	Acor	0.246585	0.455154	406	1
CogFluidComp_AgeAdj	Left_Cerebellum_White_Matter	noTBV	Acor	0.316798	0.534137	407	2
CogFluidComp_AgeAdj	Right_Cerebellum_White_Matter	noTBV	Acor	0.311444	0.529268	408	3
CogFluidComp_AgeAdj	Right_Cerebellum_Cortex	noTBV	Acor	0.243185	0.449513	409	4
CogFluidComp_AgeAdj	Cbm_Left_I_IV	noTBV	Acor	0.282578	0.500358	410	5
CogFluidComp_AgeAdj	Cbm_Right_I_IV	noTBV	Acor	0.627871	0.811519	411	6
CogFluidComp_AgeAdj	Cbm_Left_V	noTBV	Acor	0.720811	0.879119	412	7
CogFluidComp_AgeAdj	Cbm_Right_V	noTBV	Acor	0.183033	0.373215	413	8
CogFluidComp_AgeAdj	Cbm_Left_VI	noTBV	Acor	0.887687	0.981722	414	9
CogFluidComp_AgeAdj	Cbm_Vermis_VI	noTBV	Acor	0.120991	0.278921	415	10
CogFluidComp_AgeAdj	Cbm_Right_VI	noTBV	Acor	0.557278	0.75755	416	11
CogFluidComp_AgeAdj	Cbm_Left_CrusI	noTBV	Acor	0.292926	0.509562	417	12
CogFluidComp_AgeAdj	Cbm_Right_CrusI	noTBV	Acor	0.550672	0.752323	418	13
CogFluidComp_AgeAdj	Cbm_Left_CrusII	noTBV	Acor	0.111063	0.266428	419	14
CogFluidComp_AgeAdj	Cbm_Right_CrusII	noTBV	Acor	0.107968	0.261407	420	15
CogFluidComp_AgeAdj	Cbm_Left_VIIb	noTBV	Acor	0.799311	0.928364	421	16
CogFluidComp_AgeAdj	Cbm_Right_VIIb	noTBV	Acor	0.251155	0.459688	422	17
CogFluidComp_AgeAdj	Cbm_Left_VIIIa	noTBV	Acor	0.730462	0.886524	423	18
CogFluidComp_AgeAdj	Cbm_Right_VIIIa	noTBV	Acor	0.968605	1	424	19
CogFluidComp_AgeAdj	Cbm_Left_VIIIb	noTBV	Acor	0.465217	0.679852	425	20
CogFluidComp_AgeAdj	Cbm_Right_VIIIb	noTBV	Acor	0.982029	1	426	21
CogFluidComp_AgeAdj	Cbm_Left_IX	noTBV	Acor	0.164701	0.345554	427	22
CogFluidComp_AgeAdj	Cbm_Vermis_IX	noTBV	Acor	0.337913	0.559615	428	23
CogFluidComp_AgeAdj	Cbm_Right_IX	noTBV	Acor	0.306381	0.523335	429	24
CogFluidComp_AgeAdj	Cbm_Left_X	noTBV	Acor	0.370017	0.592372	430	25
CogFluidComp_AgeAdj	Cbm_Vermis_X	noTBV	Acor	0.434312	0.652217	431	26
CogFluidComp_AgeAdj	Cbm_Right_X	noTBV	Acor	0.472411	0.686521	432	27
CogFluidComp_AgeAdj	Cbm_Vermis_VII	noTBV	Acor	0.513579	0.722221	433	28
CogFluidComp_AgeAdj	Cbm_Vermis_VIII	noTBV	Acor	0.899995	0.98614	434	29
CogFluidComp_AgeAdj	Cbm_Vermis	noTBV	Acor	0.306376	0.523335	435	30
CogEarlyComp_AgeAdj	Left_Cerebellum_Cortex	noTBV	Acor	0.0746373	0.196374	436	31
CogEarlyComp_AgeAdj	Left_Cerebellum_White_Matter	noTBV	Acor	0.0433701	0.128925	437	32
CogEarlyComp_AgeAdj	Right_Cerebellum_White_Matter	noTBV	Acor	0.0344186	0.107972	438	33
CogEarlyComp_AgeAdj	Right_Cerebellum_Cortex	noTBV	Acor	0.149609	0.325943	439	34
CogEarlyComp_AgeAdj	Cbm_Left_I_IV	noTBV	Acor	0.316777	0.534137	440	35
CogEarlyComp_AgeAdj	Cbm_Right_I_IV	noTBV	Acor	0.553399	0.754635	441	36
CogEarlyComp_AgeAdj	Cbm_Left_V	noTBV	Acor	0.825733	0.943278	442	37
CogEarlyComp_AgeAdj	Cbm_Right_V	noTBV	Acor	0.0301406	0.0968804	443	38
CogEarlyComp_AgeAdj	Cbm_Left_VI	noTBV	Acor	0.489406	0.70107	444	39
CogEarlyComp_AgeAdj	Cbm_Vermis_VI	noTBV	Acor	0.315461	0.533952	445	40
CogEarlyComp_AgeAdj	Cbm_Right_VI	noTBV	Acor	0.945559	1	446	41
CogEarlyComp_AgeAdj	Cbm_Left_CrusI	noTBV	Acor	0.277	0.492486	447	42
CogEarlyComp_AgeAdj	Cbm_Right_CrusI	noTBV	Acor	0.304071	0.520751	448	43
CogEarlyComp_AgeAdj	Cbm_Left_CrusII	noTBV	Acor	0.0638305	0.175366	449	44
CogEarlyComp_AgeAdj	Cbm_Right_CrusII	noTBV	Acor	0.248475	0.457349	450	45
CogEarlyComp_AgeAdj	Cbm_Left_VIIb	noTBV	Acor	0.937477	1	451	46
CogEarlyComp_AgeAdj	Cbm_Right_VIIb	noTBV	Acor	0.26423	0.474958	452	47
CogEarlyComp_AgeAdj	Cbm_Left_VIIIa	noTBV	Acor	0.495537	0.70621	453	48
CogEarlyComp_AgeAdj	Cbm_Right_VIIIa	noTBV	Acor	0.385761	0.608623	454	49
CogEarlyComp_AgeAdj	Cbm_Left_VIIIb	noTBV	Acor	0.110335	0.265322	455	50
CogEarlyComp_AgeAdj	Cbm_Right_VIIIb	noTBV	Acor	0.447874	0.667209	456	51
CogEarlyComp_AgeAdj	Cbm_Left_IX	noTBV	Acor	0.134077	0.303242	457	52
CogEarlyComp_AgeAdj	Cbm_Vermis_IX	noTBV	Acor	0.217074	0.414714	458	53
CogEarlyComp_AgeAdj	Cbm_Right_IX	noTBV	Acor	0.203498	0.401155	459	54
CogEarlyComp_AgeAdj	Cbm_Left_X	noTBV	Acor	0.455163	0.673013	460	55
CogEarlyComp_AgeAdj	Cbm_Vermis_X	noTBV	Acor	0.357368	0.579812	461	56
CogEarlyComp_AgeAdj	Cbm_Right_X	noTBV	Acor	0.734308	0.886524	462	57
CogEarlyComp_AgeAdj	Cbm_Vermis_VII	noTBV	Acor	0.485249	0.69588	463	58
CogEarlyComp_AgeAdj	Cbm_Vermis_VIII	noTBV	Acor	0.510502	0.721001	464	59
CogEarlyComp_AgeAdj	Cbm_Vermis	noTBV	Acor	0.189153	0.383299	465	60
CogTotalComp_AgeAdj	Left_Cerebellum_Cortex	noTBV	Acor	0.205748	0.401947	466	61
CogTotalComp_AgeAdj	Left_Cerebellum_White_Matter	noTBV	Acor	0.21643	0.414714	467	62
CogTotalComp_AgeAdj	Right_Cerebellum_White_Matter	noTBV	Acor	0.23804	0.442511	468	63
CogTotalComp_AgeAdj	Right_Cerebellum_Cortex	noTBV	Acor	0.427732	0.647609	469	64
CogTotalComp_AgeAdj	Cbm_Left_I_IV	noTBV	Acor	0.370668	0.592372	470	65
CogTotalComp_AgeAdj	Cbm_Right_I_IV	noTBV	Acor	0.33642	0.55785	471	66
CogTotalComp_AgeAdj	Cbm_Left_V	noTBV	Acor	0.644859	0.824233	472	67
CogTotalComp_AgeAdj	Cbm_Right_V	noTBV	Acor	0.14346	0.315177	473	68
CogTotalComp_AgeAdj	Cbm_Left_VI	noTBV	Acor	0.894514	0.983438	474	69
CogTotalComp_AgeAdj	Cbm_Vermis_VI	noTBV	Acor	0.10363	0.251839	475	70
CogTotalComp_AgeAdj	Cbm_Right_VI	noTBV	Acor	0.668427	0.843371	476	71
CogTotalComp_AgeAdj	Cbm_Left_CrusI	noTBV	Acor	0.431862	0.650122	477	72
CogTotalComp_AgeAdj	Cbm_Right_CrusI	noTBV	Acor	0.940683	1	478	73
CogTotalComp_AgeAdj	Cbm_Left_CrusII	noTBV	Acor	0.121222	0.278921	479	74
CogTotalComp_AgeAdj	Cbm_Right_CrusII	noTBV	Acor	0.224167	0.423355	480	75
CogTotalComp_AgeAdj	Cbm_Left_VIIb	noTBV	Acor	0.506914	0.718266	481	76
CogTotalComp_AgeAdj	Cbm_Right_VIIb	noTBV	Acor	0.96461	1	482	77
CogTotalComp_AgeAdj	Cbm_Left_VIIIa	noTBV	Acor	0.357612	0.579812	483	78
CogTotalComp_AgeAdj	Cbm_Right_VIIIa	noTBV	Acor	1	1	484	79
CogTotalComp_AgeAdj	Cbm_Left_VIIIb	noTBV	Acor	0.292094	0.509562	485	80
CogTotalComp_AgeAdj	Cbm_Right_VIIIb	noTBV	Acor	0.212976	0.411753	486	81
CogTotalComp_AgeAdj	Cbm_Left_IX	noTBV	Acor	0.387929	0.609936	487	82
CogTotalComp_AgeAdj	Cbm_Vermis_IX	noTBV	Acor	0.232185	0.4341	488	83
CogTotalComp_AgeAdj	Cbm_Right_IX	noTBV	Acor	0.585945	0.78186	489	84
CogTotalComp_AgeAdj	Cbm_Left_X	noTBV	Acor	0.403225	0.622733	490	85
CogTotalComp_AgeAdj	Cbm_Vermis_X	noTBV	Acor	0.606463	0.796155	491	86
CogTotalComp_AgeAdj	Cbm_Right_X	noTBV	Acor	0.366289	0.588121	492	87
CogTotalComp_AgeAdj	Cbm_Vermis_VII	noTBV	Acor	0.140284	0.311936	493	88
CogTotalComp_AgeAdj	Cbm_Vermis_VIII	noTBV	Acor	0.306843	0.523438	494	89
CogTotalComp_AgeAdj	Cbm_Vermis	noTBV	Acor	0.0627433	0.173108	495	90
CogCrystalComp_AgeAdj	Left_Cerebellum_Cortex	noTBV	Acor	0.572001	0.769547	496	91
CogCrystalComp_AgeAdj	Left_Cerebellum_White_Matter	noTBV	Acor	0.356331	0.579812	497	92
CogCrystalComp_AgeAdj	Right_Cerebellum_White_Matter	noTBV	Acor	0.457764	0.674299	498	93
CogCrystalComp_AgeAdj	Right_Cerebellum_Cortex	noTBV	Acor	0.684058	0.852622	499	94
CogCrystalComp_AgeAdj	Cbm_Left_I_IV	noTBV	Acor	0.853532	0.963546	500	95
CogCrystalComp_AgeAdj	Cbm_Right_I_IV	noTBV	Acor	0.44941	0.667973	501	96
CogCrystalComp_AgeAdj	Cbm_Left_V	noTBV	Acor	0.200934	0.398509	502	97
CogCrystalComp_AgeAdj	Cbm_Right_V	noTBV	Acor	0.366392	0.588121	503	98
CogCrystalComp_AgeAdj	Cbm_Left_VI	noTBV	Acor	0.75778	0.903933	504	99
CogCrystalComp_AgeAdj	Cbm_Vermis_VI	noTBV	Acor	0.192304	0.389079	505	100
CogCrystalComp_AgeAdj	Cbm_Right_VI	noTBV	Acor	0.866711	0.96982	506	101
CogCrystalComp_AgeAdj	Cbm_Left_CrusI	noTBV	Acor	0.701924	0.865071	507	102
CogCrystalComp_AgeAdj	Cbm_Right_CrusI	noTBV	Acor	0.205548	0.401947	508	103
CogCrystalComp_AgeAdj	Cbm_Left_CrusII	noTBV	Acor	0.47714	0.68803	509	104
CogCrystalComp_AgeAdj	Cbm_Right_CrusII	noTBV	Acor	0.790435	0.926131	510	105
CogCrystalComp_AgeAdj	Cbm_Left_VIIb	noTBV	Acor	0.198899	0.39628	511	106
CogCrystalComp_AgeAdj	Cbm_Right_VIIb	noTBV	Acor	0.0818285	0.211877	512	107
CogCrystalComp_AgeAdj	Cbm_Left_VIIIa	noTBV	Acor	0.213771	0.41207	513	108
CogCrystalComp_AgeAdj	Cbm_Right_VIIIa	noTBV	Acor	0.917826	0.995646	514	109
CogCrystalComp_AgeAdj	Cbm_Left_VIIIb	noTBV	Acor	0.247144	0.455542	515	110
CogCrystalComp_AgeAdj	Cbm_Right_VIIIb	noTBV	Acor	0.0356551	0.110786	516	111
CogCrystalComp_AgeAdj	Cbm_Left_IX	noTBV	Acor	0.783839	0.922371	517	112
CogCrystalComp_AgeAdj	Cbm_Vermis_IX	noTBV	Acor	0.342068	0.563635	518	113
CogCrystalComp_AgeAdj	Cbm_Right_IX	noTBV	Acor	0.602617	0.792757	519	114
CogCrystalComp_AgeAdj	Cbm_Left_X	noTBV	Acor	0.987061	1	520	115
CogCrystalComp_AgeAdj	Cbm_Vermis_X	noTBV	Acor	0.880774	0.978736	521	116
CogCrystalComp_AgeAdj	Cbm_Right_X	noTBV	Acor	0.94083	1	522	117
CogCrystalComp_AgeAdj	Cbm_Vermis_VII	noTBV	Acor	0.061166	0.169114	523	118
CogCrystalComp_AgeAdj	Cbm_Vermis_VIII	noTBV	Acor	0.020546	0.0682253	524	119
CogCrystalComp_AgeAdj	Cbm_Vermis	noTBV	Acor	0.0196036	0.065429	525	120
WM_Task_Acc	Left_Cerebellum_Cortex	noTBV	Acor	0.981326	1	526	121
WM_Task_Acc	Left_Cerebellum_White_Matter	noTBV	Acor	0.804216	0.929585	527	122
WM_Task_Acc	Right_Cerebellum_White_Matter	noTBV	Acor	0.970205	1	528	123
WM_Task_Acc	Right_Cerebellum_Cortex	noTBV	Acor	0.988015	1	529	124
WM_Task_Acc	Cbm_Left_I_IV	noTBV	Acor	0.109299	0.264139	530	125
WM_Task_Acc	Cbm_Right_I_IV	noTBV	Acor	0.485187	0.69588	531	126
WM_Task_Acc	Cbm_Left_V	noTBV	Acor	0.657787	0.833706	532	127
WM_Task_Acc	Cbm_Right_V	noTBV	Acor	0.0883862	0.224842	533	128
WM_Task_Acc	Cbm_Left_VI	noTBV	Acor	0.668165	0.843371	534	129
WM_Task_Acc	Cbm_Vermis_VI	noTBV	Acor	0.389712	0.611266	535	130
WM_Task_Acc	Cbm_Right_VI	noTBV	Acor	0.992483	1	536	131
WM_Task_Acc	Cbm_Left_CrusI	noTBV	Acor	0.138317	0.310144	537	132
WM_Task_Acc	Cbm_Right_CrusI	noTBV	Acor	0.928007	1	538	133
WM_Task_Acc	Cbm_Left_CrusII	noTBV	Acor	0.852214	0.963377	539	134
WM_Task_Acc	Cbm_Right_CrusII	noTBV	Acor	0.935669	1	540	135
WM_Task_Acc	Cbm_Left_VIIb	noTBV	Acor	0.74806	0.896357	541	136
WM_Task_Acc	Cbm_Right_VIIb	noTBV	Acor	0.990016	1	542	137
WM_Task_Acc	Cbm_Left_VIIIa	noTBV	Acor	0.982774	1	543	138
WM_Task_Acc	Cbm_Right_VIIIa	noTBV	Acor	0.253239	0.462854	544	139
WM_Task_Acc	Cbm_Left_VIIIb	noTBV	Acor	0.975844	1	545	140
WM_Task_Acc	Cbm_Right_VIIIb	noTBV	Acor	0.993664	1	546	141
WM_Task_Acc	Cbm_Left_IX	noTBV	Acor	0.992389	1	547	142
WM_Task_Acc	Cbm_Vermis_IX	noTBV	Acor	0.374255	0.594888	548	143
WM_Task_Acc	Cbm_Right_IX	noTBV	Acor	0.224947	0.424213	549	144
WM_Task_Acc	Cbm_Left_X	noTBV	Acor	0.233488	0.435289	550	145
WM_Task_Acc	Cbm_Vermis_X	noTBV	Acor	0.867264	0.96982	551	146
WM_Task_Acc	Cbm_Right_X	noTBV	Acor	0.975268	1	552	147
WM_Task_Acc	Cbm_Vermis_VII	noTBV	Acor	0.411359	0.628598	553	148
WM_Task_Acc	Cbm_Vermis_VIII	noTBV	Acor	0.242884	0.449513	554	149
WM_Task_Acc	Cbm_Vermis	noTBV	Acor	0.510383	0.721001	555	150
Language_Task_Acc	Left_Cerebellum_Cortex	noTBV	Acor	0.0608145	0.168499	556	151
Language_Task_Acc	Left_Cerebellum_White_Matter	noTBV	Acor	0.0188571	0.063424	557	152
Language_Task_Acc	Right_Cerebellum_White_Matter	noTBV	Acor	0.0480297	0.140851	558	153
Language_Task_Acc	Right_Cerebellum_Cortex	noTBV	Acor	0.155289	0.33538	559	154
Language_Task_Acc	Cbm_Left_I_IV	noTBV	Acor	0.19412	0.390936	560	155
Language_Task_Acc	Cbm_Right_I_IV	noTBV	Acor	0.142617	0.314915	561	156
Language_Task_Acc	Cbm_Left_V	noTBV	Acor	0.0681912	0.183863	562	157
Language_Task_Acc	Cbm_Right_V	noTBV	Acor	0.113194	0.268578	563	158
Language_Task_Acc	Cbm_Left_VI	noTBV	Acor	0.223744	0.423168	564	159
Language_Task_Acc	Cbm_Vermis_VI	noTBV	Acor	0.264135	0.474958	565	160
Language_Task_Acc	Cbm_Right_VI	noTBV	Acor	0.0378301	0.116161	566	161
Language_Task_Acc	Cbm_Left_CrusI	noTBV	Acor	0.176883	0.365276	567	162
Language_Task_Acc	Cbm_Right_CrusI	noTBV	Acor	0.615047	0.801902	568	163
Language_Task_Acc	Cbm_Left_CrusII	noTBV	Acor	0.529532	0.73281	569	164
Language_Task_Acc	Cbm_Right_CrusII	noTBV	Acor	0.936685	1	570	165
Language_Task_Acc	Cbm_Left_VIIb	noTBV	Acor	0.522342	0.730607	571	166
Language_Task_Acc	Cbm_Right_VIIb	noTBV	Acor	0.315882	0.533972	572	167
Language_Task_Acc	Cbm_Left_VIIIa	noTBV	Acor	0.188262	0.382682	573	168
Language_Task_Acc	Cbm_Right_VIIIa	noTBV	Acor	0.10588	0.256828	574	169
Language_Task_Acc	Cbm_Left_VIIIb	noTBV	Acor	0.109512	0.264164	575	170
Language_Task_Acc	Cbm_Right_VIIIb	noTBV	Acor	0.825246	0.943278	576	171
Language_Task_Acc	Cbm_Left_IX	noTBV	Acor	0.0465319	0.137696	577	172
Language_Task_Acc	Cbm_Vermis_IX	noTBV	Acor	0.326584	0.546294	578	173
Language_Task_Acc	Cbm_Right_IX	noTBV	Acor	0.113856	0.268683	579	174
Language_Task_Acc	Cbm_Left_X	noTBV	Acor	0.294437	0.510279	580	175
Language_Task_Acc	Cbm_Vermis_X	noTBV	Acor	0.608274	0.796155	581	176
Language_Task_Acc	Cbm_Right_X	noTBV	Acor	0.173415	0.359216	582	177
Language_Task_Acc	Cbm_Vermis_VII	noTBV	Acor	0.0513794	0.148014	583	178
Language_Task_Acc	Cbm_Vermis_VIII	noTBV	Acor	0.137047	0.308356	584	179
Language_Task_Acc	Cbm_Vermis	noTBV	Acor	0.103328	0.251839	585	180
Endurance_AgeAdj	Left_Cerebellum_Cortex	noTBV	Acor	0.000722924	0.00336934	586	181
Endurance_AgeAdj	Left_Cerebellum_White_Matter	noTBV	Acor	0.0220522	0.0726721	587	182
Endurance_AgeAdj	Right_Cerebellum_White_Matter	noTBV	Acor	0.0322456	0.102635	588	183
Endurance_AgeAdj	Right_Cerebellum_Cortex	noTBV	Acor	0.00294281	0.0121531	589	184
Endurance_AgeAdj	Cbm_Left_I_IV	noTBV	Acor	0.467081	0.68137	590	185
Endurance_AgeAdj	Cbm_Right_I_IV	noTBV	Acor	0.112967	0.268578	591	186
Endurance_AgeAdj	Cbm_Left_V	noTBV	Acor	0.0855626	0.21937	592	187
Endurance_AgeAdj	Cbm_Right_V	noTBV	Acor	0.0330701	0.104749	593	188
Endurance_AgeAdj	Cbm_Left_VI	noTBV	Acor	0.00707739	0.0260169	594	189
Endurance_AgeAdj	Cbm_Vermis_VI	noTBV	Acor	0.830407	0.943973	595	190
Endurance_AgeAdj	Cbm_Right_VI	noTBV	Acor	0.0131895	0.045535	596	191
Endurance_AgeAdj	Cbm_Left_CrusI	noTBV	Acor	0.0121321	0.0423326	597	192
Endurance_AgeAdj	Cbm_Right_CrusI	noTBV	Acor	0.162558	0.341607	598	193
Endurance_AgeAdj	Cbm_Left_CrusII	noTBV	Acor	0.0340297	0.107267	599	194
Endurance_AgeAdj	Cbm_Right_CrusII	noTBV	Acor	0.0509724	0.147166	600	195
Endurance_AgeAdj	Cbm_Left_VIIb	noTBV	Acor	0.178899	0.368238	601	196
Endurance_AgeAdj	Cbm_Right_VIIb	noTBV	Acor	0.0195577	0.065429	602	197
Endurance_AgeAdj	Cbm_Left_VIIIa	noTBV	Acor	0.123798	0.282935	603	198
Endurance_AgeAdj	Cbm_Right_VIIIa	noTBV	Acor	0.0719874	0.190942	604	199
Endurance_AgeAdj	Cbm_Left_VIIIb	noTBV	Acor	0.408917	0.627071	605	200
Endurance_AgeAdj	Cbm_Right_VIIIb	noTBV	Acor	0.536288	0.73765	606	201
Endurance_AgeAdj	Cbm_Left_IX	noTBV	Acor	0.226255	0.426065	607	202
Endurance_AgeAdj	Cbm_Vermis_IX	noTBV	Acor	0.55604	0.756655	608	203
Endurance_AgeAdj	Cbm_Right_IX	noTBV	Acor	0.182727	0.373215	609	204
Endurance_AgeAdj	Cbm_Left_X	noTBV	Acor	0.956951	1	610	205
Endurance_AgeAdj	Cbm_Vermis_X	noTBV	Acor	0.0669064	0.181147	611	206
Endurance_AgeAdj	Cbm_Right_X	noTBV	Acor	1	1	612	207
Endurance_AgeAdj	Cbm_Vermis_VII	noTBV	Acor	0.0381941	0.116729	613	208
Endurance_AgeAdj	Cbm_Vermis_VIII	noTBV	Acor	0.268602	0.480831	614	209
Endurance_AgeAdj	Cbm_Vermis	noTBV	Acor	0.416488	0.634208	615	210
Dexterity_AgeAdj	Left_Cerebellum_Cortex	noTBV	Acor	0.812349	0.934846	616	211
Dexterity_AgeAdj	Left_Cerebellum_White_Matter	noTBV	Acor	0.858615	0.966711	617	212
Dexterity_AgeAdj	Right_Cerebellum_White_Matter	noTBV	Acor	0.755031	0.901478	618	213
Dexterity_AgeAdj	Right_Cerebellum_Cortex	noTBV	Acor	0.568959	0.767036	619	214
Dexterity_AgeAdj	Cbm_Left_I_IV	noTBV	Acor	0.882737	0.978736	620	215
Dexterity_AgeAdj	Cbm_Right_I_IV	noTBV	Acor	0.537959	0.738208	621	216
Dexterity_AgeAdj	Cbm_Left_V	noTBV	Acor	0.597176	0.789383	622	217
Dexterity_AgeAdj	Cbm_Right_V	noTBV	Acor	0.293632	0.509562	623	218
Dexterity_AgeAdj	Cbm_Left_VI	noTBV	Acor	0.579893	0.77537	624	219
Dexterity_AgeAdj	Cbm_Vermis_VI	noTBV	Acor	0.422124	0.641295	625	220
Dexterity_AgeAdj	Cbm_Right_VI	noTBV	Acor	0.373942	0.594888	626	221
Dexterity_AgeAdj	Cbm_Left_CrusI	noTBV	Acor	0.534548	0.73765	627	222
Dexterity_AgeAdj	Cbm_Right_CrusI	noTBV	Acor	0.94441	1	628	223
Dexterity_AgeAdj	Cbm_Left_CrusII	noTBV	Acor	0.674444	0.847112	629	224
Dexterity_AgeAdj	Cbm_Right_CrusII	noTBV	Acor	0.343822	0.565811	630	225
Dexterity_AgeAdj	Cbm_Left_VIIb	noTBV	Acor	0.0956123	0.239031	631	226
Dexterity_AgeAdj	Cbm_Right_VIIb	noTBV	Acor	0.647345	0.824541	632	227
Dexterity_AgeAdj	Cbm_Left_VIIIa	noTBV	Acor	0.873574	0.975256	633	228
Dexterity_AgeAdj	Cbm_Right_VIIIa	noTBV	Acor	0.501941	0.714322	634	229
Dexterity_AgeAdj	Cbm_Left_VIIIb	noTBV	Acor	0.722874	0.880813	635	230
Dexterity_AgeAdj	Cbm_Right_VIIIb	noTBV	Acor	0.42295	0.641802	636	231
Dexterity_AgeAdj	Cbm_Left_IX	noTBV	Acor	0.799602	0.928364	637	232
Dexterity_AgeAdj	Cbm_Vermis_IX	noTBV	Acor	0.726769	0.884733	638	233
Dexterity_AgeAdj	Cbm_Right_IX	noTBV	Acor	0.713585	0.875214	639	234
Dexterity_AgeAdj	Cbm_Left_X	noTBV	Acor	0.391385	0.611686	640	235
Dexterity_AgeAdj	Cbm_Vermis_X	noTBV	Acor	0.945345	1	641	236
Dexterity_AgeAdj	Cbm_Right_X	noTBV	Acor	0.0527603	0.150992	642	237
Dexterity_AgeAdj	Cbm_Vermis_VII	noTBV	Acor	0.992283	1	643	238
Dexterity_AgeAdj	Cbm_Vermis_VIII	noTBV	Acor	0.964108	1	644	239
Dexterity_AgeAdj	Cbm_Vermis	noTBV	Acor	0.523063	0.730739	645	240
Strength_AgeAdj	Left_Cerebellum_Cortex	noTBV	Acor	1	1	646	241
Strength_AgeAdj	Left_Cerebellum_White_Matter	noTBV	Acor	0.502888	0.714891	647	242
Strength_AgeAdj	Right_Cerebellum_White_Matter	noTBV	Acor	0.909285	0.990514	648	243
Strength_AgeAdj	Right_Cerebellum_Cortex	noTBV	Acor	0.892927	0.983437	649	244
Strength_AgeAdj	Cbm_Left_I_IV	noTBV	Acor	0.775429	0.917011	650	245
Strength_AgeAdj	Cbm_Right_I_IV	noTBV	Acor	0.732423	0.886524	651	246
Strength_AgeAdj	Cbm_Left_V	noTBV	Acor	0.806902	0.93104	652	247
Strength_AgeAdj	Cbm_Right_V	noTBV	Acor	0.748682	0.896357	653	248
Strength_AgeAdj	Cbm_Left_VI	noTBV	Acor	0.476575	0.68803	654	249
Strength_AgeAdj	Cbm_Vermis_VI	noTBV	Acor	0.378405	0.600662	655	250
Strength_AgeAdj	Cbm_Right_VI	noTBV	Acor	0.263693	0.474958	656	251
Strength_AgeAdj	Cbm_Left_CrusI	noTBV	Acor	0.86726	0.96982	657	252
Strength_AgeAdj	Cbm_Right_CrusI	noTBV	Acor	0.220944	0.419697	658	253
Strength_AgeAdj	Cbm_Left_CrusII	noTBV	Acor	0.91045	0.99094	659	254
Strength_AgeAdj	Cbm_Right_CrusII	noTBV	Acor	0.370857	0.592372	660	255
Strength_AgeAdj	Cbm_Left_VIIb	noTBV	Acor	0.907657	0.990514	661	256
Strength_AgeAdj	Cbm_Right_VIIb	noTBV	Acor	0.88097	0.978736	662	257
Strength_AgeAdj	Cbm_Left_VIIIa	noTBV	Acor	0.950463	1	663	258
Strength_AgeAdj	Cbm_Right_VIIIa	noTBV	Acor	0.7811	0.920444	664	259
Strength_AgeAdj	Cbm_Left_VIIIb	noTBV	Acor	0.626821	0.811519	665	260
Strength_AgeAdj	Cbm_Right_VIIIb	noTBV	Acor	0.99515	1	666	261
Strength_AgeAdj	Cbm_Left_IX	noTBV	Acor	0.533189	0.737089	667	262
Strength_AgeAdj	Cbm_Vermis_IX	noTBV	Acor	0.854431	0.963727	668	263
Strength_AgeAdj	Cbm_Right_IX	noTBV	Acor	0.521827	0.730607	669	264
Strength_AgeAdj	Cbm_Left_X	noTBV	Acor	0.731564	0.886524	670	265
Strength_AgeAdj	Cbm_Vermis_X	noTBV	Acor	0.649505	0.82532	671	266
Strength_AgeAdj	Cbm_Right_X	noTBV	Acor	0.00482971	0.0188706	672	267
Strength_AgeAdj	Cbm_Vermis_VII	noTBV	Acor	0.745385	0.894051	673	268
Strength_AgeAdj	Cbm_Vermis_VIII	noTBV	Acor	0.763852	0.908734	674	269
Strength_AgeAdj	Cbm_Vermis	noTBV	Acor	0.9093	0.990514	675	270
CogFluidComp_AgeAdj	Left_Cerebellum_Cortex	noTBV	Ccor	0.00388242	0.0155787	676	271
CogFluidComp_AgeAdj	Left_Cerebellum_White_Matter	noTBV	Ccor	0.00705803	0.0260169	677	272
CogFluidComp_AgeAdj	Right_Cerebellum_White_Matter	noTBV	Ccor	0.00693442	0.0256357	678	273
CogFluidComp_AgeAdj	Right_Cerebellum_Cortex	noTBV	Ccor	0.003554	0.0144936	679	274
CogFluidComp_AgeAdj	Cbm_Left_I_IV	noTBV	Ccor	0.00590276	0.0224188	680	275
CogFluidComp_AgeAdj	Cbm_Right_I_IV	noTBV	Ccor	0.00517682	0.0201064	681	276
CogFluidComp_AgeAdj	Cbm_Left_V	noTBV	Ccor	0.00114561	0.00513753	682	277
CogFluidComp_AgeAdj	Cbm_Right_V	noTBV	Ccor	0.0067783	0.0252014	683	278
CogFluidComp_AgeAdj	Cbm_Left_VI	noTBV	Ccor	0.00156975	0.00685127	684	279
CogFluidComp_AgeAdj	Cbm_Vermis_VI	noTBV	Ccor	5.4e-05	0.000268969	685	280
CogFluidComp_AgeAdj	Cbm_Right_VI	noTBV	Ccor	0.00202808	0.00864916	686	281
CogFluidComp_AgeAdj	Cbm_Left_CrusI	noTBV	Ccor	0.00712002	0.026027	687	282
CogFluidComp_AgeAdj	Cbm_Right_CrusI	noTBV	Ccor	0.00765055	0.0276564	688	283
CogFluidComp_AgeAdj	Cbm_Left_CrusII	noTBV	Ccor	0.00441003	0.017546	689	284
CogFluidComp_AgeAdj	Cbm_Right_CrusII	noTBV	Ccor	0.00453907	0.0178957	690	285
CogFluidComp_AgeAdj	Cbm_Left_VIIb	noTBV	Ccor	0.00514779	0.0200533	691	286
CogFluidComp_AgeAdj	Cbm_Right_VIIb	noTBV	Ccor	0.00563466	0.0215637	692	287
CogFluidComp_AgeAdj	Cbm_Left_VIIIa	noTBV	Ccor	0.00590964	0.0224188	693	288
CogFluidComp_AgeAdj	Cbm_Right_VIIIa	noTBV	Ccor	0.000769864	0.00357535	694	289
CogFluidComp_AgeAdj	Cbm_Left_VIIIb	noTBV	Ccor	0.005265	0.0203279	695	290
CogFluidComp_AgeAdj	Cbm_Right_VIIIb	noTBV	Ccor	0.00196053	0.0083885	696	291
CogFluidComp_AgeAdj	Cbm_Left_IX	noTBV	Ccor	0.0075539	0.0273829	697	292
CogFluidComp_AgeAdj	Cbm_Vermis_IX	noTBV	Ccor	0.00555654	0.0213902	698	293
CogFluidComp_AgeAdj	Cbm_Right_IX	noTBV	Ccor	0.00736013	0.0267548	699	294
CogFluidComp_AgeAdj	Cbm_Left_X	noTBV	Ccor	0.00648625	0.0241844	700	295
CogFluidComp_AgeAdj	Cbm_Vermis_X	noTBV	Ccor	0.00232089	0.00980184	701	296
CogFluidComp_AgeAdj	Cbm_Right_X	noTBV	Ccor	0.00148071	0.0064843	702	297
CogFluidComp_AgeAdj	Cbm_Vermis_VII	noTBV	Ccor	0.00685043	0.0253972	703	298
CogFluidComp_AgeAdj	Cbm_Vermis_VIII	noTBV	Ccor	0.000809356	0.00373219	704	299
CogFluidComp_AgeAdj	Cbm_Vermis	noTBV	Ccor	0.000638512	0.00300815	705	300
CogEarlyComp_AgeAdj	Left_Cerebellum_Cortex	noTBV	Ccor	1.06e-05	5.93691e-05	706	301
CogEarlyComp_AgeAdj	Left_Cerebellum_White_Matter	noTBV	Ccor	1.77e-05	9.38963e-05	707	302
CogEarlyComp_AgeAdj	Right_Cerebellum_White_Matter	noTBV	Ccor	1.91e-05	9.93048e-05	708	303
CogEarlyComp_AgeAdj	Right_Cerebellum_Cortex	noTBV	Ccor	8.63e-06	4.87539e-05	709	304
CogEarlyComp_AgeAdj	Cbm_Left_I_IV	noTBV	Ccor	1.31e-05	7.15293e-05	710	305
CogEarlyComp_AgeAdj	Cbm_Right_I_IV	noTBV	Ccor	1.57e-05	8.48519e-05	711	306
CogEarlyComp_AgeAdj	Cbm_Left_V	noTBV	Ccor	3.25e-06	1.95449e-05	712	307
CogEarlyComp_AgeAdj	Cbm_Right_V	noTBV	Ccor	1.8e-05	9.48584e-05	713	308
CogEarlyComp_AgeAdj	Cbm_Left_VI	noTBV	Ccor	5.94e-06	3.39987e-05	714	309
CogEarlyComp_AgeAdj	Cbm_Vermis_VI	noTBV	Ccor	3.41e-07	2.79877e-06	715	310
CogEarlyComp_AgeAdj	Cbm_Right_VI	noTBV	Ccor	1.33e-06	8.85536e-06	716	311
CogEarlyComp_AgeAdj	Cbm_Left_CrusI	noTBV	Ccor	2e-05	0.000103162	717	312
CogEarlyComp_AgeAdj	Cbm_Right_CrusI	noTBV	Ccor	1.9e-05	9.918e-05	718	313
CogEarlyComp_AgeAdj	Cbm_Left_CrusII	noTBV	Ccor	8.97e-06	5.04563e-05	719	314
CogEarlyComp_AgeAdj	Cbm_Right_CrusII	noTBV	Ccor	1.58e-05	8.48519e-05	720	315
CogEarlyComp_AgeAdj	Cbm_Left_VIIb	noTBV	Ccor	1.29e-05	7.07332e-05	721	316
CogEarlyComp_AgeAdj	Cbm_Right_VIIb	noTBV	Ccor	1.68e-05	8.98525e-05	722	317
CogEarlyComp_AgeAdj	Cbm_Left_VIIIa	noTBV	Ccor	1.77e-05	9.38963e-05	723	318
CogEarlyComp_AgeAdj	Cbm_Right_VIIIa	noTBV	Ccor	1.96e-06	1.26624e-05	724	319
CogEarlyComp_AgeAdj	Cbm_Left_VIIIb	noTBV	Ccor	2.76e-05	0.000139066	725	320
CogEarlyComp_AgeAdj	Cbm_Right_VIIIb	noTBV	Ccor	1.55e-05	8.42813e-05	726	321
CogEarlyComp_AgeAdj	Cbm_Left_IX	noTBV	Ccor	2.23e-05	0.000113678	727	322
CogEarlyComp_AgeAdj	Cbm_Vermis_IX	noTBV	Ccor	1.94e-05	0.000100464	728	323
CogEarlyComp_AgeAdj	Cbm_Right_IX	noTBV	Ccor	2.18e-05	0.000111565	729	324
CogEarlyComp_AgeAdj	Cbm_Left_X	noTBV	Ccor	1.84e-05	9.64337e-05	730	325
CogEarlyComp_AgeAdj	Cbm_Vermis_X	noTBV	Ccor	1.19e-05	6.5803e-05	731	326
CogEarlyComp_AgeAdj	Cbm_Right_X	noTBV	Ccor	5.52e-06	3.17339e-05	732	327
CogEarlyComp_AgeAdj	Cbm_Vermis_VII	noTBV	Ccor	2.12e-05	0.000108921	733	328
CogEarlyComp_AgeAdj	Cbm_Vermis_VIII	noTBV	Ccor	5.5e-06	3.17339e-05	734	329
CogEarlyComp_AgeAdj	Cbm_Vermis	noTBV	Ccor	3.33e-06	1.99342e-05	735	330
CogTotalComp_AgeAdj	Left_Cerebellum_Cortex	noTBV	Ccor	1.98e-07	1.74588e-06	736	331
CogTotalComp_AgeAdj	Left_Cerebellum_White_Matter	noTBV	Ccor	6.54e-07	4.56401e-06	737	332
CogTotalComp_AgeAdj	Right_Cerebellum_White_Matter	noTBV	Ccor	6.45e-07	4.54986e-06	738	333
CogTotalComp_AgeAdj	Right_Cerebellum_Cortex	noTBV	Ccor	1.34e-07	1.28581e-06	739	334
CogTotalComp_AgeAdj	Cbm_Left_I_IV	noTBV	Ccor	6.87e-07	4.6939e-06	740	335
CogTotalComp_AgeAdj	Cbm_Right_I_IV	noTBV	Ccor	6.76e-07	4.66762e-06	741	336
CogTotalComp_AgeAdj	Cbm_Left_V	noTBV	Ccor	1.37e-07	1.305e-06	742	337
CogTotalComp_AgeAdj	Cbm_Right_V	noTBV	Ccor	4.48e-07	3.43421e-06	743	338
CogTotalComp_AgeAdj	Cbm_Left_VI	noTBV	Ccor	3.64e-08	4.06e-07	744	339
CogTotalComp_AgeAdj	Cbm_Vermis_VI	noTBV	Ccor	3.64e-09	4.524e-08	745	340
CogTotalComp_AgeAdj	Cbm_Right_VI	noTBV	Ccor	5e-08	5.39256e-07	746	341
CogTotalComp_AgeAdj	Cbm_Left_CrusI	noTBV	Ccor	6.68e-07	4.63691e-06	747	342
CogTotalComp_AgeAdj	Cbm_Right_CrusI	noTBV	Ccor	5.85e-07	4.20181e-06	748	343
CogTotalComp_AgeAdj	Cbm_Left_CrusII	noTBV	Ccor	3.68e-07	2.94626e-06	749	344
CogTotalComp_AgeAdj	Cbm_Right_CrusII	noTBV	Ccor	4.89e-07	3.6675e-06	750	345
CogTotalComp_AgeAdj	Cbm_Left_VIIb	noTBV	Ccor	1.7e-07	1.5514e-06	751	346
CogTotalComp_AgeAdj	Cbm_Right_VIIb	noTBV	Ccor	3.62e-07	2.91611e-06	752	347
CogTotalComp_AgeAdj	Cbm_Left_VIIIa	noTBV	Ccor	5.56e-07	4.05352e-06	753	348
CogTotalComp_AgeAdj	Cbm_Right_VIIIa	noTBV	Ccor	4.57e-08	5.01164e-07	754	349
CogTotalComp_AgeAdj	Cbm_Left_VIIIb	noTBV	Ccor	5.6e-07	4.06e-06	755	350
CogTotalComp_AgeAdj	Cbm_Right_VIIIb	noTBV	Ccor	6.04e-07	4.30721e-06	756	351
CogTotalComp_AgeAdj	Cbm_Left_IX	noTBV	Ccor	6.33e-07	4.48948e-06	757	352
CogTotalComp_AgeAdj	Cbm_Vermis_IX	noTBV	Ccor	4.45e-07	3.43421e-06	758	353
CogTotalComp_AgeAdj	Cbm_Right_IX	noTBV	Ccor	5.5e-07	4.0323e-06	759	354
CogTotalComp_AgeAdj	Cbm_Left_X	noTBV	Ccor	5.19e-07	3.87026e-06	760	355
CogTotalComp_AgeAdj	Cbm_Vermis_X	noTBV	Ccor	1.32e-07	1.276e-06	761	356
CogTotalComp_AgeAdj	Cbm_Right_X	noTBV	Ccor	1.31e-07	1.27578e-06	762	357
CogTotalComp_AgeAdj	Cbm_Vermis_VII	noTBV	Ccor	6.82e-07	4.68426e-06	763	358
CogTotalComp_AgeAdj	Cbm_Vermis_VIII	noTBV	Ccor	1.05e-07	1.07051e-06	764	359
CogTotalComp_AgeAdj	Cbm_Vermis	noTBV	Ccor	1.02e-07	1.05643e-06	765	360
CogCrystalComp_AgeAdj	Left_Cerebellum_Cortex	noTBV	Ccor	3.36e-08	3.78e-07	766	361
CogCrystalComp_AgeAdj	Left_Cerebellum_White_Matter	noTBV	Ccor	4.5e-07	3.43421e-06	767	362
CogCrystalComp_AgeAdj	Right_Cerebellum_White_Matter	noTBV	Ccor	4.22e-07	3.29766e-06	768	363
CogCrystalComp_AgeAdj	Right_Cerebellum_Cortex	noTBV	Ccor	1.02e-08	1.18848e-07	769	364
CogCrystalComp_AgeAdj	Cbm_Left_I_IV	noTBV	Ccor	2.53e-07	2.17214e-06	770	365
CogCrystalComp_AgeAdj	Cbm_Right_I_IV	noTBV	Ccor	4.19e-07	3.29395e-06	771	366
CogCrystalComp_AgeAdj	Cbm_Left_V	noTBV	Ccor	1.03e-07	1.05839e-06	772	367
CogCrystalComp_AgeAdj	Cbm_Right_V	noTBV	Ccor	1.18e-07	1.16659e-06	773	368
CogCrystalComp_AgeAdj	Cbm_Left_VI	noTBV	Ccor	1.88e-08	2.15211e-07	774	369
CogCrystalComp_AgeAdj	Cbm_Vermis_VI	noTBV	Ccor	6.52e-09	7.86592e-08	775	370
CogCrystalComp_AgeAdj	Cbm_Right_VI	noTBV	Ccor	6.57e-09	7.86592e-08	776	371
CogCrystalComp_AgeAdj	Cbm_Left_CrusI	noTBV	Ccor	1.78e-07	1.611e-06	777	372
CogCrystalComp_AgeAdj	Cbm_Right_CrusI	noTBV	Ccor	1.44e-07	1.35161e-06	778	373
CogCrystalComp_AgeAdj	Cbm_Left_CrusII	noTBV	Ccor	3.21e-07	2.68529e-06	779	374
CogCrystalComp_AgeAdj	Cbm_Right_CrusII	noTBV	Ccor	2.8e-07	2.37273e-06	780	375
CogCrystalComp_AgeAdj	Cbm_Left_VIIb	noTBV	Ccor	6.06e-08	6.42951e-07	781	376
CogCrystalComp_AgeAdj	Cbm_Right_VIIb	noTBV	Ccor	1.37e-08	1.58217e-07	782	377
CogCrystalComp_AgeAdj	Cbm_Left_VIIIa	noTBV	Ccor	3.45e-07	2.81391e-06	783	378
CogCrystalComp_AgeAdj	Cbm_Right_VIIIa	noTBV	Ccor	7.14e-08	7.51427e-07	784	379
CogCrystalComp_AgeAdj	Cbm_Left_VIIIb	noTBV	Ccor	3.59e-07	2.90991e-06	785	380
CogCrystalComp_AgeAdj	Cbm_Right_VIIIb	noTBV	Ccor	4.03e-07	3.18736e-06	786	381
CogCrystalComp_AgeAdj	Cbm_Left_IX	noTBV	Ccor	1.56e-07	1.43366e-06	787	382
CogCrystalComp_AgeAdj	Cbm_Vermis_IX	noTBV	Ccor	1.45e-07	1.35161e-06	788	383
CogCrystalComp_AgeAdj	Cbm_Right_IX	noTBV	Ccor	1.08e-07	1.09256e-06	789	384
CogCrystalComp_AgeAdj	Cbm_Left_X	noTBV	Ccor	2.22e-07	1.94436e-06	790	385
CogCrystalComp_AgeAdj	Cbm_Vermis_X	noTBV	Ccor	1.31e-07	1.27578e-06	791	386
CogCrystalComp_AgeAdj	Cbm_Right_X	noTBV	Ccor	4.38e-08	4.84398e-07	792	387
CogCrystalComp_AgeAdj	Cbm_Vermis_VII	noTBV	Ccor	4.27e-07	3.31687e-06	793	388
CogCrystalComp_AgeAdj	Cbm_Vermis_VIII	noTBV	Ccor	1.79e-07	1.611e-06	794	389
CogCrystalComp_AgeAdj	Cbm_Vermis	noTBV	Ccor	1.18e-07	1.16659e-06	795	390
WM_Task_Acc	Left_Cerebellum_Cortex	noTBV	Ccor	2.53e-07	2.17214e-06	796	391
WM_Task_Acc	Left_Cerebellum_White_Matter	noTBV	Ccor	3.05e-06	1.85993e-05	797	392
WM_Task_Acc	Right_Cerebellum_White_Matter	noTBV	Ccor	3.22e-06	1.94542e-05	798	393
WM_Task_Acc	Right_Cerebellum_Cortex	noTBV	Ccor	2.71e-07	2.31147e-06	799	394
WM_Task_Acc	Cbm_Left_I_IV	noTBV	Ccor	4.74e-06	2.77386e-05	800	395
WM_Task_Acc	Cbm_Right_I_IV	noTBV	Ccor	3.62e-06	2.1376e-05	801	396
WM_Task_Acc	Cbm_Left_V	noTBV	Ccor	4.8e-07	3.62081e-06	802	397
WM_Task_Acc	Cbm_Right_V	noTBV	Ccor	4.96e-06	2.8768e-05	803	398
WM_Task_Acc	Cbm_Left_VI	noTBV	Ccor	5.37e-07	3.95924e-06	804	399
WM_Task_Acc	Cbm_Vermis_VI	noTBV	Ccor	9.41e-08	9.82404e-07	805	400
WM_Task_Acc	Cbm_Right_VI	noTBV	Ccor	3.4e-07	2.79877e-06	806	401
WM_Task_Acc	Cbm_Left_CrusI	noTBV	Ccor	2.41e-07	2.0967e-06	807	402
WM_Task_Acc	Cbm_Right_CrusI	noTBV	Ccor	1.22e-06	8.16462e-06	808	403
WM_Task_Acc	Cbm_Left_CrusII	noTBV	Ccor	2.51e-06	1.55979e-05	809	404
WM_Task_Acc	Cbm_Right_CrusII	noTBV	Ccor	2.14e-06	1.34913e-05	810	405
WM_Task_Acc	Cbm_Left_VIIb	noTBV	Ccor	2.27e-06	1.41739e-05	811	406
WM_Task_Acc	Cbm_Right_VIIb	noTBV	Ccor	2.9e-06	1.77676e-05	812	407
WM_Task_Acc	Cbm_Left_VIIIa	noTBV	Ccor	3.2e-06	1.94233e-05	813	408
WM_Task_Acc	Cbm_Right_VIIIa	noTBV	Ccor	2.62e-06	1.62043e-05	814	409
WM_Task_Acc	Cbm_Left_VIIIb	noTBV	Ccor	2.05e-06	1.29867e-05	815	410
WM_Task_Acc	Cbm_Right_VIIIb	noTBV	Ccor	1.5e-06	9.88636e-06	816	411
WM_Task_Acc	Cbm_Left_IX	noTBV	Ccor	9.18e-07	6.17521e-06	817	412
WM_Task_Acc	Cbm_Vermis_IX	noTBV	Ccor	1.92e-07	1.70449e-06	818	413
WM_Task_Acc	Cbm_Right_IX	noTBV	Ccor	1.56e-07	1.43366e-06	819	414
WM_Task_Acc	Cbm_Left_X	noTBV	Ccor	1.41e-07	1.33337e-06	820	415
WM_Task_Acc	Cbm_Vermis_X	noTBV	Ccor	1.98e-06	1.27286e-05	821	416
WM_Task_Acc	Cbm_Right_X	noTBV	Ccor	2.94e-07	2.47529e-06	822	417
WM_Task_Acc	Cbm_Vermis_VII	noTBV	Ccor	5.86e-07	4.20181e-06	823	418
WM_Task_Acc	Cbm_Vermis_VIII	noTBV	Ccor	5.82e-08	6.22549e-07	824	419
WM_Task_Acc	Cbm_Vermis	noTBV	Ccor	4.65e-08	5.05687e-07	825	420
Language_Task_Acc	Left_Cerebellum_Cortex	noTBV	Ccor	0.0859548	0.219943	826	421
Language_Task_Acc	Left_Cerebellum_White_Matter	noTBV	Ccor	0.628259	0.811519	827	422
Language_Task_Acc	Right_Cerebellum_White_Matter	noTBV	Ccor	0.560101	0.759016	828	423
Language_Task_Acc	Right_Cerebellum_Cortex	noTBV	Ccor	0.0696013	0.185746	829	424
Language_Task_Acc	Cbm_Left_I_IV	noTBV	Ccor	0.561373	0.759951	830	425
Language_Task_Acc	Cbm_Right_I_IV	noTBV	Ccor	0.643241	0.824233	831	426
Language_Task_Acc	Cbm_Left_V	noTBV	Ccor	0.0556556	0.158236	832	427
Language_Task_Acc	Cbm_Right_V	noTBV	Ccor	0.407203	0.625904	833	428
Language_Task_Acc	Cbm_Left_VI	noTBV	Ccor	0.205018	0.401947	834	429
Language_Task_Acc	Cbm_Vermis_VI	noTBV	Ccor	0.00642513	0.0240252	835	430
Language_Task_Acc	Cbm_Right_VI	noTBV	Ccor	0.295936	0.511519	836	431
Language_Task_Acc	Cbm_Left_CrusI	noTBV	Ccor	0.407677	0.625904	837	432
Language_Task_Acc	Cbm_Right_CrusI	noTBV	Ccor	0.205472	0.401947	838	433
Language_Task_Acc	Cbm_Left_CrusII	noTBV	Ccor	0.295295	0.511087	839	434
Language_Task_Acc	Cbm_Right_CrusII	noTBV	Ccor	0.112257	0.267815	840	435
Language_Task_Acc	Cbm_Left_VIIb	noTBV	Ccor	0.206216	0.40226	841	436
Language_Task_Acc	Cbm_Right_VIIb	noTBV	Ccor	0.544096	0.745064	842	437
Language_Task_Acc	Cbm_Left_VIIIa	noTBV	Ccor	0.624279	0.809825	843	438
Language_Task_Acc	Cbm_Right_VIIIa	noTBV	Ccor	0.470011	0.684558	844	439
Language_Task_Acc	Cbm_Left_VIIIb	noTBV	Ccor	0.287341	0.503664	845	440
Language_Task_Acc	Cbm_Right_VIIIb	noTBV	Ccor	0.124341	0.28368	846	441
Language_Task_Acc	Cbm_Left_IX	noTBV	Ccor	0.551127	0.752323	847	442
Language_Task_Acc	Cbm_Vermis_IX	noTBV	Ccor	0.179889	0.369113	848	443
Language_Task_Acc	Cbm_Right_IX	noTBV	Ccor	0.440631	0.659431	849	444
Language_Task_Acc	Cbm_Left_X	noTBV	Ccor	0.619082	0.804684	850	445
Language_Task_Acc	Cbm_Vermis_X	noTBV	Ccor	0.110398	0.265322	851	446
Language_Task_Acc	Cbm_Right_X	noTBV	Ccor	0.0743133	0.195917	852	447
Language_Task_Acc	Cbm_Vermis_VII	noTBV	Ccor	0.595847	0.789383	853	448
Language_Task_Acc	Cbm_Vermis_VIII	noTBV	Ccor	0.0577202	0.162338	854	449
Language_Task_Acc	Cbm_Vermis	noTBV	Ccor	0.0154747	0.0531432	855	450
Endurance_AgeAdj	Left_Cerebellum_Cortex	noTBV	Ccor	0.394434	0.614244	856	451
Endurance_AgeAdj	Left_Cerebellum_White_Matter	noTBV	Ccor	0.980782	1	857	452
Endurance_AgeAdj	Right_Cerebellum_White_Matter	noTBV	Ccor	0.999043	1	858	453
Endurance_AgeAdj	Right_Cerebellum_Cortex	noTBV	Ccor	0.379269	0.600662	859	454
Endurance_AgeAdj	Cbm_Left_I_IV	noTBV	Ccor	1	1	860	455
Endurance_AgeAdj	Cbm_Right_I_IV	noTBV	Ccor	0.525236	0.730739	861	456
Endurance_AgeAdj	Cbm_Left_V	noTBV	Ccor	0.16818	0.35116	862	457
Endurance_AgeAdj	Cbm_Right_V	noTBV	Ccor	1	1	863	458
Endurance_AgeAdj	Cbm_Left_VI	noTBV	Ccor	0.57937	0.77537	864	459
Endurance_AgeAdj	Cbm_Vermis_VI	noTBV	Ccor	0.00587031	0.0223999	865	460
Endurance_AgeAdj	Cbm_Right_VI	noTBV	Ccor	0.323952	0.543391	866	461
Endurance_AgeAdj	Cbm_Left_CrusI	noTBV	Ccor	1	1	867	462
Endurance_AgeAdj	Cbm_Right_CrusI	noTBV	Ccor	0.970881	1	868	463
Endurance_AgeAdj	Cbm_Left_CrusII	noTBV	Ccor	0.828452	0.943537	869	464
Endurance_AgeAdj	Cbm_Right_CrusII	noTBV	Ccor	0.743322	0.892582	870	465
Endurance_AgeAdj	Cbm_Left_VIIb	noTBV	Ccor	1	1	871	466
Endurance_AgeAdj	Cbm_Right_VIIb	noTBV	Ccor	1	1	872	467
Endurance_AgeAdj	Cbm_Left_VIIIa	noTBV	Ccor	1	1	873	468
Endurance_AgeAdj	Cbm_Right_VIIIa	noTBV	Ccor	0.608793	0.796155	874	469
Endurance_AgeAdj	Cbm_Left_VIIIb	noTBV	Ccor	0.908801	0.990514	875	470
Endurance_AgeAdj	Cbm_Right_VIIIb	noTBV	Ccor	0.317274	0.534248	876	471
Endurance_AgeAdj	Cbm_Left_IX	noTBV	Ccor	0.680352	0.851113	877	472
Endurance_AgeAdj	Cbm_Vermis_IX	noTBV	Ccor	0.318614	0.535125	878	473
Endurance_AgeAdj	Cbm_Right_IX	noTBV	Ccor	0.364376	0.586326	879	474
Endurance_AgeAdj	Cbm_Left_X	noTBV	Ccor	0.564438	0.762517	880	475
Endurance_AgeAdj	Cbm_Vermis_X	noTBV	Ccor	0.559723	0.759016	881	476
Endurance_AgeAdj	Cbm_Right_X	noTBV	Ccor	0.0951403	0.238307	882	477
Endurance_AgeAdj	Cbm_Vermis_VII	noTBV	Ccor	1	1	883	478
Endurance_AgeAdj	Cbm_Vermis_VIII	noTBV	Ccor	0.233094	0.435176	884	479
Endurance_AgeAdj	Cbm_Vermis	noTBV	Ccor	0.0380162	0.116458	885	480
Dexterity_AgeAdj	Left_Cerebellum_Cortex	noTBV	Ccor	0.0981131	0.242955	886	481
Dexterity_AgeAdj	Left_Cerebellum_White_Matter	noTBV	Ccor	0.239265	0.444145	887	482
Dexterity_AgeAdj	Right_Cerebellum_White_Matter	noTBV	Ccor	0.158105	0.337499	888	483
Dexterity_AgeAdj	Right_Cerebellum_Cortex	noTBV	Ccor	0.0899205	0.227857	889	484
Dexterity_AgeAdj	Cbm_Left_I_IV	noTBV	Ccor	0.391309	0.611686	890	485
Dexterity_AgeAdj	Cbm_Right_I_IV	noTBV	Ccor	0.29296	0.509562	891	486
Dexterity_AgeAdj	Cbm_Left_V	noTBV	Ccor	0.0820935	0.212143	892	487
Dexterity_AgeAdj	Cbm_Right_V	noTBV	Ccor	0.363976	0.586326	893	488
Dexterity_AgeAdj	Cbm_Left_VI	noTBV	Ccor	0.36059	0.583834	894	489
Dexterity_AgeAdj	Cbm_Vermis_VI	noTBV	Ccor	0.00468746	0.0183698	895	490
Dexterity_AgeAdj	Cbm_Right_VI	noTBV	Ccor	0.212763	0.411753	896	491
Dexterity_AgeAdj	Cbm_Left_CrusI	noTBV	Ccor	0.393157	0.612987	897	492
Dexterity_AgeAdj	Cbm_Right_CrusI	noTBV	Ccor	0.389356	0.611266	898	493
Dexterity_AgeAdj	Cbm_Left_CrusII	noTBV	Ccor	0.345846	0.568424	899	494
Dexterity_AgeAdj	Cbm_Right_CrusII	noTBV	Ccor	0.113108	0.268578	900	495
Dexterity_AgeAdj	Cbm_Left_VIIb	noTBV	Ccor	0.215199	0.412992	901	496
Dexterity_AgeAdj	Cbm_Right_VIIb	noTBV	Ccor	0.300796	0.515819	902	497
Dexterity_AgeAdj	Cbm_Left_VIIIa	noTBV	Ccor	0.171513	0.356408	903	498
Dexterity_AgeAdj	Cbm_Right_VIIIa	noTBV	Ccor	0.0581073	0.163075	904	499
Dexterity_AgeAdj	Cbm_Left_VIIIb	noTBV	Ccor	0.281172	0.498546	905	500
Dexterity_AgeAdj	Cbm_Right_VIIIb	noTBV	Ccor	0.179194	0.368265	906	501
Dexterity_AgeAdj	Cbm_Left_IX	noTBV	Ccor	0.156475	0.33556	907	502
Dexterity_AgeAdj	Cbm_Vermis_IX	noTBV	Ccor	0.0944615	0.237062	908	503
Dexterity_AgeAdj	Cbm_Right_IX	noTBV	Ccor	0.203962	0.401464	909	504
Dexterity_AgeAdj	Cbm_Left_X	noTBV	Ccor	0.406037	0.625508	910	505
Dexterity_AgeAdj	Cbm_Vermis_X	noTBV	Ccor	0.259845	0.472282	911	506
Dexterity_AgeAdj	Cbm_Right_X	noTBV	Ccor	0.0370684	0.114631	912	507
Dexterity_AgeAdj	Cbm_Vermis_VII	noTBV	Ccor	0.341974	0.563635	913	508
Dexterity_AgeAdj	Cbm_Vermis_VIII	noTBV	Ccor	0.066537	0.181147	914	509
Dexterity_AgeAdj	Cbm_Vermis	noTBV	Ccor	0.0125477	0.0436659	915	510
Strength_AgeAdj	Left_Cerebellum_Cortex	noTBV	Ccor	0.154815	0.33538	916	511
Strength_AgeAdj	Left_Cerebellum_White_Matter	noTBV	Ccor	0.15563	0.33538	917	512
Strength_AgeAdj	Right_Cerebellum_White_Matter	noTBV	Ccor	0.140551	0.311936	918	513
Strength_AgeAdj	Right_Cerebellum_Cortex	noTBV	Ccor	0.0959203	0.239342	919	514
Strength_AgeAdj	Cbm_Left_I_IV	noTBV	Ccor	0.113647	0.268675	920	515
Strength_AgeAdj	Cbm_Right_I_IV	noTBV	Ccor	0.115953	0.271262	921	516
Strength_AgeAdj	Cbm_Left_V	noTBV	Ccor	0.0393283	0.119115	922	517
Strength_AgeAdj	Cbm_Right_V	noTBV	Ccor	0.16191	0.341345	923	518
Strength_AgeAdj	Cbm_Left_VI	noTBV	Ccor	0.102501	0.251839	924	519
Strength_AgeAdj	Cbm_Vermis_VI	noTBV	Ccor	0.00177728	0.00767998	925	520
Strength_AgeAdj	Cbm_Right_VI	noTBV	Ccor	0.0695297	0.185746	926	521
Strength_AgeAdj	Cbm_Left_CrusI	noTBV	Ccor	0.140231	0.311936	927	522
Strength_AgeAdj	Cbm_Right_CrusI	noTBV	Ccor	0.0520154	0.149187	928	523
Strength_AgeAdj	Cbm_Left_CrusII	noTBV	Ccor	0.141205	0.312857	929	524
Strength_AgeAdj	Cbm_Right_CrusII	noTBV	Ccor	0.162503	0.341607	930	525
Strength_AgeAdj	Cbm_Left_VIIb	noTBV	Ccor	0.161467	0.340962	931	526
Strength_AgeAdj	Cbm_Right_VIIb	noTBV	Ccor	0.151671	0.329885	932	527
Strength_AgeAdj	Cbm_Left_VIIIa	noTBV	Ccor	0.158275	0.337499	933	528
Strength_AgeAdj	Cbm_Right_VIIIa	noTBV	Ccor	0.168116	0.35116	934	529
Strength_AgeAdj	Cbm_Left_VIIIb	noTBV	Ccor	0.127421	0.2902	935	530
Strength_AgeAdj	Cbm_Right_VIIIb	noTBV	Ccor	0.060348	0.167562	936	531
Strength_AgeAdj	Cbm_Left_IX	noTBV	Ccor	0.149601	0.325943	937	532
Strength_AgeAdj	Cbm_Vermis_IX	noTBV	Ccor	0.147576	0.322591	938	533
Strength_AgeAdj	Cbm_Right_IX	noTBV	Ccor	0.136269	0.307666	939	534
Strength_AgeAdj	Cbm_Left_X	noTBV	Ccor	0.0806029	0.209535	940	535
Strength_AgeAdj	Cbm_Vermis_X	noTBV	Ccor	0.0496114	0.144515	941	536
Strength_AgeAdj	Cbm_Right_X	noTBV	Ccor	0.00329701	0.0134878	942	537
Strength_AgeAdj	Cbm_Vermis_VII	noTBV	Ccor	0.0758173	0.198947	943	538
Strength_AgeAdj	Cbm_Vermis_VIII	noTBV	Ccor	0.114803	0.270007	944	539
Strength_AgeAdj	Cbm_Vermis	noTBV	Ccor	0.0194341	0.0651965	945	540
CogFluidComp_AgeAdj	Left_Cerebellum_Cortex	noTBV	Ecor	0.956625	1	946	541
CogFluidComp_AgeAdj	Left_Cerebellum_White_Matter	noTBV	Ecor	0.811344	0.934846	947	542
CogFluidComp_AgeAdj	Right_Cerebellum_White_Matter	noTBV	Ecor	0.676495	0.848056	948	543
CogFluidComp_AgeAdj	Right_Cerebellum_Cortex	noTBV	Ecor	0.714893	0.875996	949	544
CogFluidComp_AgeAdj	Cbm_Left_I_IV	noTBV	Ecor	0.480308	0.691072	950	545
CogFluidComp_AgeAdj	Cbm_Right_I_IV	noTBV	Ecor	0.992514	1	951	546
CogFluidComp_AgeAdj	Cbm_Left_V	noTBV	Ecor	0.140373	0.311936	952	547
CogFluidComp_AgeAdj	Cbm_Right_V	noTBV	Ecor	0.689198	0.85576	953	548
CogFluidComp_AgeAdj	Cbm_Left_VI	noTBV	Ecor	0.923367	0.996686	954	549
CogFluidComp_AgeAdj	Cbm_Vermis_VI	noTBV	Ecor	0.922574	0.996686	955	550
CogFluidComp_AgeAdj	Cbm_Right_VI	noTBV	Ecor	0.59597	0.789383	956	551
CogFluidComp_AgeAdj	Cbm_Left_CrusI	noTBV	Ecor	0.682195	0.851113	957	552
CogFluidComp_AgeAdj	Cbm_Right_CrusI	noTBV	Ecor	0.696058	0.863456	958	553
CogFluidComp_AgeAdj	Cbm_Left_CrusII	noTBV	Ecor	0.221521	0.419778	959	554
CogFluidComp_AgeAdj	Cbm_Right_CrusII	noTBV	Ecor	0.284497	0.501714	960	555
CogFluidComp_AgeAdj	Cbm_Left_VIIb	noTBV	Ecor	0.577	0.773085	961	556
CogFluidComp_AgeAdj	Cbm_Right_VIIb	noTBV	Ecor	0.535995	0.73765	962	557
CogFluidComp_AgeAdj	Cbm_Left_VIIIa	noTBV	Ecor	0.698496	0.864017	963	558
CogFluidComp_AgeAdj	Cbm_Right_VIIIa	noTBV	Ecor	0.647628	0.824541	964	559
CogFluidComp_AgeAdj	Cbm_Left_VIIIb	noTBV	Ecor	0.796595	0.927956	965	560
CogFluidComp_AgeAdj	Cbm_Right_VIIIb	noTBV	Ecor	0.920349	0.996686	966	561
CogFluidComp_AgeAdj	Cbm_Left_IX	noTBV	Ecor	0.734354	0.886524	967	562
CogFluidComp_AgeAdj	Cbm_Vermis_IX	noTBV	Ecor	0.88973	0.983148	968	563
CogFluidComp_AgeAdj	Cbm_Right_IX	noTBV	Ecor	0.774948	0.917011	969	564
CogFluidComp_AgeAdj	Cbm_Left_X	noTBV	Ecor	0.557993	0.757733	970	565
CogFluidComp_AgeAdj	Cbm_Vermis_X	noTBV	Ecor	0.546414	0.747453	971	566
CogFluidComp_AgeAdj	Cbm_Right_X	noTBV	Ecor	0.643505	0.824233	972	567
CogFluidComp_AgeAdj	Cbm_Vermis_VII	noTBV	Ecor	0.801446	0.929585	973	568
CogFluidComp_AgeAdj	Cbm_Vermis_VIII	noTBV	Ecor	0.160405	0.339819	974	569
CogFluidComp_AgeAdj	Cbm_Vermis	noTBV	Ecor	0.63083	0.813471	975	570
CogEarlyComp_AgeAdj	Left_Cerebellum_Cortex	noTBV	Ecor	0.476102	0.68803	976	571
CogEarlyComp_AgeAdj	Left_Cerebellum_White_Matter	noTBV	Ecor	0.298502	0.513522	977	572
CogEarlyComp_AgeAdj	Right_Cerebellum_White_Matter	noTBV	Ecor	0.140175	0.311936	978	573
CogEarlyComp_AgeAdj	Right_Cerebellum_Cortex	noTBV	Ecor	0.458833	0.674299	979	574
CogEarlyComp_AgeAdj	Cbm_Left_I_IV	noTBV	Ecor	0.352712	0.576521	980	575
CogEarlyComp_AgeAdj	Cbm_Right_I_IV	noTBV	Ecor	0.669527	0.843371	981	576
CogEarlyComp_AgeAdj	Cbm_Left_V	noTBV	Ecor	0.778085	0.918084	982	577
CogEarlyComp_AgeAdj	Cbm_Right_V	noTBV	Ecor	0.0888827	0.225665	983	578
CogEarlyComp_AgeAdj	Cbm_Left_VI	noTBV	Ecor	0.492706	0.703481	984	579
CogEarlyComp_AgeAdj	Cbm_Vermis_VI	noTBV	Ecor	0.64329	0.824233	985	580
CogEarlyComp_AgeAdj	Cbm_Right_VI	noTBV	Ecor	1	1	986	581
CogEarlyComp_AgeAdj	Cbm_Left_CrusI	noTBV	Ecor	0.672063	0.84575	987	582
CogEarlyComp_AgeAdj	Cbm_Right_CrusI	noTBV	Ecor	0.92068	0.996686	988	583
CogEarlyComp_AgeAdj	Cbm_Left_CrusII	noTBV	Ecor	0.202293	0.399384	989	584
CogEarlyComp_AgeAdj	Cbm_Right_CrusII	noTBV	Ecor	0.947434	1	990	585
CogEarlyComp_AgeAdj	Cbm_Left_VIIb	noTBV	Ecor	0.881827	0.978736	991	586
CogEarlyComp_AgeAdj	Cbm_Right_VIIb	noTBV	Ecor	0.215027	0.412992	992	587
CogEarlyComp_AgeAdj	Cbm_Left_VIIIa	noTBV	Ecor	0.792001	0.926131	993	588
CogEarlyComp_AgeAdj	Cbm_Right_VIIIa	noTBV	Ecor	0.0777911	0.203442	994	589
CogEarlyComp_AgeAdj	Cbm_Left_VIIIb	noTBV	Ecor	0.378957	0.600662	995	590
CogEarlyComp_AgeAdj	Cbm_Right_VIIIb	noTBV	Ecor	0.688784	0.85576	996	591
CogEarlyComp_AgeAdj	Cbm_Left_IX	noTBV	Ecor	0.966428	1	997	592
CogEarlyComp_AgeAdj	Cbm_Vermis_IX	noTBV	Ecor	0.521202	0.730578	998	593
CogEarlyComp_AgeAdj	Cbm_Right_IX	noTBV	Ecor	0.913153	0.993054	999	594
CogEarlyComp_AgeAdj	Cbm_Left_X	noTBV	Ecor	0.769053	0.913207	1000	595
CogEarlyComp_AgeAdj	Cbm_Vermis_X	noTBV	Ecor	0.594562	0.789383	1001	596
CogEarlyComp_AgeAdj	Cbm_Right_X	noTBV	Ecor	0.615713	0.801902	1002	597
CogEarlyComp_AgeAdj	Cbm_Vermis_VII	noTBV	Ecor	0.893466	0.983437	1003	598
CogEarlyComp_AgeAdj	Cbm_Vermis_VIII	noTBV	Ecor	0.285668	0.503099	1004	599
CogEarlyComp_AgeAdj	Cbm_Vermis	noTBV	Ecor	0.600472	0.792331	1005	600
CogTotalComp_AgeAdj	Left_Cerebellum_Cortex	noTBV	Ecor	0.805795	0.930586	1006	601
CogTotalComp_AgeAdj	Left_Cerebellum_White_Matter	noTBV	Ecor	0.803614	0.929585	1007	602
CogTotalComp_AgeAdj	Right_Cerebellum_White_Matter	noTBV	Ecor	0.774955	0.917011	1008	603
CogTotalComp_AgeAdj	Right_Cerebellum_Cortex	noTBV	Ecor	0.790027	0.926131	1009	604
CogTotalComp_AgeAdj	Cbm_Left_I_IV	noTBV	Ecor	0.791553	0.926131	1010	605
CogTotalComp_AgeAdj	Cbm_Right_I_IV	noTBV	Ecor	0.98477	1	1011	606
CogTotalComp_AgeAdj	Cbm_Left_V	noTBV	Ecor	0.511098	0.721063	1012	607
CogTotalComp_AgeAdj	Cbm_Right_V	noTBV	Ecor	0.401879	0.621565	1013	608
CogTotalComp_AgeAdj	Cbm_Left_VI	noTBV	Ecor	0.852507	0.963377	1014	609
CogTotalComp_AgeAdj	Cbm_Vermis_VI	noTBV	Ecor	0.676457	0.848056	1015	610
CogTotalComp_AgeAdj	Cbm_Right_VI	noTBV	Ecor	0.94128	1	1016	611
CogTotalComp_AgeAdj	Cbm_Left_CrusI	noTBV	Ecor	0.743476	0.892582	1017	612
CogTotalComp_AgeAdj	Cbm_Right_CrusI	noTBV	Ecor	0.397422	0.618159	1018	613
CogTotalComp_AgeAdj	Cbm_Left_CrusII	noTBV	Ecor	0.514717	0.723042	1019	614
CogTotalComp_AgeAdj	Cbm_Right_CrusII	noTBV	Ecor	0.788578	0.926131	1020	615
CogTotalComp_AgeAdj	Cbm_Left_VIIb	noTBV	Ecor	0.620196	0.80533	1021	616
CogTotalComp_AgeAdj	Cbm_Right_VIIb	noTBV	Ecor	0.892552	0.983437	1022	617
CogTotalComp_AgeAdj	Cbm_Left_VIIIa	noTBV	Ecor	0.970904	1	1023	618
CogTotalComp_AgeAdj	Cbm_Right_VIIIa	noTBV	Ecor	0.793583	0.92632	1024	619
CogTotalComp_AgeAdj	Cbm_Left_VIIIb	noTBV	Ecor	0.601464	0.792757	1025	620
CogTotalComp_AgeAdj	Cbm_Right_VIIIb	noTBV	Ecor	0.40157	0.621565	1026	621
CogTotalComp_AgeAdj	Cbm_Left_IX	noTBV	Ecor	0.461703	0.676232	1027	622
CogTotalComp_AgeAdj	Cbm_Vermis_IX	noTBV	Ecor	0.57356	0.769856	1028	623
CogTotalComp_AgeAdj	Cbm_Right_IX	noTBV	Ecor	0.506045	0.717814	1029	624
CogTotalComp_AgeAdj	Cbm_Left_X	noTBV	Ecor	0.699508	0.864449	1030	625
CogTotalComp_AgeAdj	Cbm_Vermis_X	noTBV	Ecor	0.781496	0.920444	1031	626
CogTotalComp_AgeAdj	Cbm_Right_X	noTBV	Ecor	0.895961	0.9842	1032	627
CogTotalComp_AgeAdj	Cbm_Vermis_VII	noTBV	Ecor	0.401993	0.621565	1033	628
CogTotalComp_AgeAdj	Cbm_Vermis_VIII	noTBV	Ecor	0.444009	0.663724	1034	629
CogTotalComp_AgeAdj	Cbm_Vermis	noTBV	Ecor	0.828578	0.943537	1035	630
CogCrystalComp_AgeAdj	Left_Cerebellum_Cortex	noTBV	Ecor	0.638395	0.822382	1036	631
CogCrystalComp_AgeAdj	Left_Cerebellum_White_Matter	noTBV	Ecor	0.357662	0.579812	1037	632
CogCrystalComp_AgeAdj	Right_Cerebellum_White_Matter	noTBV	Ecor	0.200033	0.397326	1038	633
CogCrystalComp_AgeAdj	Right_Cerebellum_Cortex	noTBV	Ecor	0.192735	0.389349	1039	634
CogCrystalComp_AgeAdj	Cbm_Left_I_IV	noTBV	Ecor	0.0405263	0.121183	1040	635
CogCrystalComp_AgeAdj	Cbm_Right_I_IV	noTBV	Ecor	0.802972	0.929585	1041	636
CogCrystalComp_AgeAdj	Cbm_Left_V	noTBV	Ecor	0.43192	0.650122	1042	637
CogCrystalComp_AgeAdj	Cbm_Right_V	noTBV	Ecor	0.276272	0.491863	1043	638
CogCrystalComp_AgeAdj	Cbm_Left_VI	noTBV	Ecor	0.448585	0.667506	1044	639
CogCrystalComp_AgeAdj	Cbm_Vermis_VI	noTBV	Ecor	0.797118	0.927956	1045	640
CogCrystalComp_AgeAdj	Cbm_Right_VI	noTBV	Ecor	0.350525	0.574364	1046	641
CogCrystalComp_AgeAdj	Cbm_Left_CrusI	noTBV	Ecor	0.681928	0.851113	1047	642
CogCrystalComp_AgeAdj	Cbm_Right_CrusI	noTBV	Ecor	0.117737	0.274369	1048	643
CogCrystalComp_AgeAdj	Cbm_Left_CrusII	noTBV	Ecor	0.573748	0.769856	1049	644
CogCrystalComp_AgeAdj	Cbm_Right_CrusII	noTBV	Ecor	0.40646	0.625508	1050	645
CogCrystalComp_AgeAdj	Cbm_Left_VIIb	noTBV	Ecor	0.0876767	0.223473	1051	646
CogCrystalComp_AgeAdj	Cbm_Right_VIIb	noTBV	Ecor	0.195841	0.391982	1052	647
CogCrystalComp_AgeAdj	Cbm_Left_VIIIa	noTBV	Ecor	0.459667	0.674765	1053	648
CogCrystalComp_AgeAdj	Cbm_Right_VIIIa	noTBV	Ecor	0.740203	0.890291	1054	649
CogCrystalComp_AgeAdj	Cbm_Left_VIIIb	noTBV	Ecor	0.458363	0.674299	1055	650
CogCrystalComp_AgeAdj	Cbm_Right_VIIIb	noTBV	Ecor	0.0676727	0.182842	1056	651
CogCrystalComp_AgeAdj	Cbm_Left_IX	noTBV	Ecor	0.450444	0.668071	1057	652
CogCrystalComp_AgeAdj	Cbm_Vermis_IX	noTBV	Ecor	0.156532	0.33556	1058	653
CogCrystalComp_AgeAdj	Cbm_Right_IX	noTBV	Ecor	0.458499	0.674299	1059	654
CogCrystalComp_AgeAdj	Cbm_Left_X	noTBV	Ecor	0.859299	0.966711	1060	655
CogCrystalComp_AgeAdj	Cbm_Vermis_X	noTBV	Ecor	0.82441	0.943278	1061	656
CogCrystalComp_AgeAdj	Cbm_Right_X	noTBV	Ecor	0.713417	0.875214	1062	657
CogCrystalComp_AgeAdj	Cbm_Vermis_VII	noTBV	Ecor	0.311883	0.529268	1063	658
CogCrystalComp_AgeAdj	Cbm_Vermis_VIII	noTBV	Ecor	0.436449	0.654674	1064	659
CogCrystalComp_AgeAdj	Cbm_Vermis	noTBV	Ecor	0.446857	0.666455	1065	660
WM_Task_Acc	Left_Cerebellum_Cortex	noTBV	Ecor	0.209597	0.407636	1066	661
WM_Task_Acc	Left_Cerebellum_White_Matter	noTBV	Ecor	0.143233	0.315177	1067	662
WM_Task_Acc	Right_Cerebellum_White_Matter	noTBV	Ecor	0.195109	0.391982	1068	663
WM_Task_Acc	Right_Cerebellum_Cortex	noTBV	Ecor	0.607938	0.796155	1069	664
WM_Task_Acc	Cbm_Left_I_IV	noTBV	Ecor	0.398018	0.618349	1070	665
WM_Task_Acc	Cbm_Right_I_IV	noTBV	Ecor	0.802718	0.929585	1071	666
WM_Task_Acc	Cbm_Left_V	noTBV	Ecor	0.143378	0.315177	1072	667
WM_Task_Acc	Cbm_Right_V	noTBV	Ecor	0.287532	0.503664	1073	668
WM_Task_Acc	Cbm_Left_VI	noTBV	Ecor	0.529314	0.73281	1074	669
WM_Task_Acc	Cbm_Vermis_VI	noTBV	Ecor	0.236903	0.441026	1075	670
WM_Task_Acc	Cbm_Right_VI	noTBV	Ecor	0.829676	0.943965	1076	671
WM_Task_Acc	Cbm_Left_CrusI	noTBV	Ecor	0.0909233	0.229951	1077	672
WM_Task_Acc	Cbm_Right_CrusI	noTBV	Ecor	0.537913	0.738208	1078	673
WM_Task_Acc	Cbm_Left_CrusII	noTBV	Ecor	0.891328	0.983437	1079	674
WM_Task_Acc	Cbm_Right_CrusII	noTBV	Ecor	0.937196	1	1080	675
WM_Task_Acc	Cbm_Left_VIIb	noTBV	Ecor	0.332592	0.552205	1081	676
WM_Task_Acc	Cbm_Right_VIIb	noTBV	Ecor	1	1	1082	677
WM_Task_Acc	Cbm_Left_VIIIa	noTBV	Ecor	0.113646	0.268675	1083	678
WM_Task_Acc	Cbm_Right_VIIIa	noTBV	Ecor	0.798558	0.928364	1084	679
WM_Task_Acc	Cbm_Left_VIIIb	noTBV	Ecor	0.24927	0.45752	1085	680
WM_Task_Acc	Cbm_Right_VIIIb	noTBV	Ecor	0.49253	0.703481	1086	681
WM_Task_Acc	Cbm_Left_IX	noTBV	Ecor	0.749409	0.896406	1087	682
WM_Task_Acc	Cbm_Vermis_IX	noTBV	Ecor	0.79311	0.92632	1088	683
WM_Task_Acc	Cbm_Right_IX	noTBV	Ecor	0.231989	0.4341	1089	684
WM_Task_Acc	Cbm_Left_X	noTBV	Ecor	0.712353	0.875214	1090	685
WM_Task_Acc	Cbm_Vermis_X	noTBV	Ecor	0.195694	0.391982	1091	686
WM_Task_Acc	Cbm_Right_X	noTBV	Ecor	0.385073	0.608378	1092	687
WM_Task_Acc	Cbm_Vermis_VII	noTBV	Ecor	0.290334	0.50789	1093	688
WM_Task_Acc	Cbm_Vermis_VIII	noTBV	Ecor	0.170919	0.355739	1094	689
WM_Task_Acc	Cbm_Vermis	noTBV	Ecor	0.372442	0.594176	1095	690
Language_Task_Acc	Left_Cerebellum_Cortex	noTBV	Ecor	0.524706	0.730739	1096	691
Language_Task_Acc	Left_Cerebellum_White_Matter	noTBV	Ecor	0.392921	0.612987	1097	692
Language_Task_Acc	Right_Cerebellum_White_Matter	noTBV	Ecor	0.256326	0.467187	1098	693
Language_Task_Acc	Right_Cerebellum_Cortex	noTBV	Ecor	0.410703	0.628598	1099	694
Language_Task_Acc	Cbm_Left_I_IV	noTBV	Ecor	0.122206	0.280279	1100	695
Language_Task_Acc	Cbm_Right_I_IV	noTBV	Ecor	0.581248	0.776385	1101	696
Language_Task_Acc	Cbm_Left_V	noTBV	Ecor	0.103594	0.251839	1102	697
Language_Task_Acc	Cbm_Right_V	noTBV	Ecor	0.763893	0.908734	1103	698
Language_Task_Acc	Cbm_Left_VI	noTBV	Ecor	0.536421	0.73765	1104	699
Language_Task_Acc	Cbm_Vermis_VI	noTBV	Ecor	0.593773	0.789383	1105	700
Language_Task_Acc	Cbm_Right_VI	noTBV	Ecor	0.0736455	0.194549	1106	701
Language_Task_Acc	Cbm_Left_CrusI	noTBV	Ecor	0.822808	0.942946	1107	702
Language_Task_Acc	Cbm_Right_CrusI	noTBV	Ecor	0.472176	0.686521	1108	703
Language_Task_Acc	Cbm_Left_CrusII	noTBV	Ecor	0.152767	0.331716	1109	704
Language_Task_Acc	Cbm_Right_CrusII	noTBV	Ecor	0.217367	0.414714	1110	705
Language_Task_Acc	Cbm_Left_VIIb	noTBV	Ecor	0.606103	0.796155	1111	706
Language_Task_Acc	Cbm_Right_VIIb	noTBV	Ecor	0.875384	0.975556	1112	707
Language_Task_Acc	Cbm_Left_VIIIa	noTBV	Ecor	0.597286	0.789383	1113	708
Language_Task_Acc	Cbm_Right_VIIIa	noTBV	Ecor	0.866467	0.96982	1114	709
Language_Task_Acc	Cbm_Left_VIIIb	noTBV	Ecor	0.352981	0.576521	1115	710
Language_Task_Acc	Cbm_Right_VIIIb	noTBV	Ecor	0.120085	0.277391	1116	711
Language_Task_Acc	Cbm_Left_IX	noTBV	Ecor	0.615475	0.801902	1117	712
Language_Task_Acc	Cbm_Vermis_IX	noTBV	Ecor	0.258854	0.471137	1118	713
Language_Task_Acc	Cbm_Right_IX	noTBV	Ecor	0.834686	0.947187	1119	714
Language_Task_Acc	Cbm_Left_X	noTBV	Ecor	0.120096	0.277391	1120	715
Language_Task_Acc	Cbm_Vermis_X	noTBV	Ecor	0.476864	0.68803	1121	716
Language_Task_Acc	Cbm_Right_X	noTBV	Ecor	0.717929	0.877866	1122	717
Language_Task_Acc	Cbm_Vermis_VII	noTBV	Ecor	0.327358	0.546294	1123	718
Language_Task_Acc	Cbm_Vermis_VIII	noTBV	Ecor	0.931929	1	1124	719
Language_Task_Acc	Cbm_Vermis	noTBV	Ecor	0.967948	1	1125	720
Endurance_AgeAdj	Left_Cerebellum_Cortex	noTBV	Ecor	0.609566	0.796281	1126	721
Endurance_AgeAdj	Left_Cerebellum_White_Matter	noTBV	Ecor	0.730435	0.886524	1127	722
Endurance_AgeAdj	Right_Cerebellum_White_Matter	noTBV	Ecor	0.915912	0.995224	1128	723
Endurance_AgeAdj	Right_Cerebellum_Cortex	noTBV	Ecor	0.739882	0.890291	1129	724
Endurance_AgeAdj	Cbm_Left_I_IV	noTBV	Ecor	0.196553	0.392806	1130	725
Endurance_AgeAdj	Cbm_Right_I_IV	noTBV	Ecor	0.543163	0.744567	1131	726
Endurance_AgeAdj	Cbm_Left_V	noTBV	Ecor	0.828294	0.943537	1132	727
Endurance_AgeAdj	Cbm_Right_V	noTBV	Ecor	0.643031	0.824233	1133	728
Endurance_AgeAdj	Cbm_Left_VI	noTBV	Ecor	0.646398	0.824541	1134	729
Endurance_AgeAdj	Cbm_Vermis_VI	noTBV	Ecor	0.0322046	0.102635	1135	730
Endurance_AgeAdj	Cbm_Right_VI	noTBV	Ecor	0.669361	0.843371	1136	731
Endurance_AgeAdj	Cbm_Left_CrusI	noTBV	Ecor	0.33237	0.552205	1137	732
Endurance_AgeAdj	Cbm_Right_CrusI	noTBV	Ecor	0.445437	0.665098	1138	733
Endurance_AgeAdj	Cbm_Left_CrusII	noTBV	Ecor	1	1	1139	734
Endurance_AgeAdj	Cbm_Right_CrusII	noTBV	Ecor	0.513183	0.722221	1140	735
Endurance_AgeAdj	Cbm_Left_VIIb	noTBV	Ecor	0.429364	0.648518	1141	736
Endurance_AgeAdj	Cbm_Right_VIIb	noTBV	Ecor	0.478633	0.689422	1142	737
Endurance_AgeAdj	Cbm_Left_VIIIa	noTBV	Ecor	0.297878	0.513522	1143	738
Endurance_AgeAdj	Cbm_Right_VIIIa	noTBV	Ecor	0.685424	0.852752	1144	739
Endurance_AgeAdj	Cbm_Left_VIIIb	noTBV	Ecor	0.852644	0.963377	1145	740
Endurance_AgeAdj	Cbm_Right_VIIIb	noTBV	Ecor	0.89376	0.983437	1146	741
Endurance_AgeAdj	Cbm_Left_IX	noTBV	Ecor	0.811669	0.934846	1147	742
Endurance_AgeAdj	Cbm_Vermis_IX	noTBV	Ecor	0.711469	0.875087	1148	743
Endurance_AgeAdj	Cbm_Right_IX	noTBV	Ecor	0.414716	0.632248	1149	744
Endurance_AgeAdj	Cbm_Left_X	noTBV	Ecor	0.283736	0.501049	1150	745
Endurance_AgeAdj	Cbm_Vermis_X	noTBV	Ecor	0.0642901	0.175888	1151	746
Endurance_AgeAdj	Cbm_Right_X	noTBV	Ecor	0.882609	0.978736	1152	747
Endurance_AgeAdj	Cbm_Vermis_VII	noTBV	Ecor	0.529173	0.73281	1153	748
Endurance_AgeAdj	Cbm_Vermis_VIII	noTBV	Ecor	0.361489	0.584564	1154	749
Endurance_AgeAdj	Cbm_Vermis	noTBV	Ecor	0.130456	0.295565	1155	750
Dexterity_AgeAdj	Left_Cerebellum_Cortex	noTBV	Ecor	0.381639	0.603684	1156	751
Dexterity_AgeAdj	Left_Cerebellum_White_Matter	noTBV	Ecor	0.330367	0.54991	1157	752
Dexterity_AgeAdj	Right_Cerebellum_White_Matter	noTBV	Ecor	0.509192	0.720711	1158	753
Dexterity_AgeAdj	Right_Cerebellum_Cortex	noTBV	Ecor	0.916753	0.99531	1159	754
Dexterity_AgeAdj	Cbm_Left_I_IV	noTBV	Ecor	0.627874	0.811519	1160	755
Dexterity_AgeAdj	Cbm_Right_I_IV	noTBV	Ecor	0.428945	0.648518	1161	756
Dexterity_AgeAdj	Cbm_Left_V	noTBV	Ecor	0.141534	0.313054	1162	757
Dexterity_AgeAdj	Cbm_Right_V	noTBV	Ecor	0.120005	0.277391	1163	758
Dexterity_AgeAdj	Cbm_Left_VI	noTBV	Ecor	0.628694	0.811519	1164	759
Dexterity_AgeAdj	Cbm_Vermis_VI	noTBV	Ecor	0.326409	0.546294	1165	760
Dexterity_AgeAdj	Cbm_Right_VI	noTBV	Ecor	0.17275	0.358408	1166	761
Dexterity_AgeAdj	Cbm_Left_CrusI	noTBV	Ecor	0.136742	0.308202	1167	762
Dexterity_AgeAdj	Cbm_Right_CrusI	noTBV	Ecor	0.923089	0.996686	1168	763
Dexterity_AgeAdj	Cbm_Left_CrusII	noTBV	Ecor	0.902543	0.988103	1169	764
Dexterity_AgeAdj	Cbm_Right_CrusII	noTBV	Ecor	0.832467	0.945491	1170	765
Dexterity_AgeAdj	Cbm_Left_VIIb	noTBV	Ecor	0.219868	0.418262	1171	766
Dexterity_AgeAdj	Cbm_Right_VIIb	noTBV	Ecor	0.681622	0.851113	1172	767
Dexterity_AgeAdj	Cbm_Left_VIIIa	noTBV	Ecor	0.35457	0.57767	1173	768
Dexterity_AgeAdj	Cbm_Right_VIIIa	noTBV	Ecor	0.877353	0.976916	1174	769
Dexterity_AgeAdj	Cbm_Left_VIIIb	noTBV	Ecor	0.103138	0.251839	1175	770
Dexterity_AgeAdj	Cbm_Right_VIIIb	noTBV	Ecor	0.765458	0.909765	1176	771
Dexterity_AgeAdj	Cbm_Left_IX	noTBV	Ecor	0.905569	0.989756	1177	772
Dexterity_AgeAdj	Cbm_Vermis_IX	noTBV	Ecor	0.977254	1	1178	773
Dexterity_AgeAdj	Cbm_Right_IX	noTBV	Ecor	0.841048	0.95275	1179	774
Dexterity_AgeAdj	Cbm_Left_X	noTBV	Ecor	0.20188	0.399172	1180	775
Dexterity_AgeAdj	Cbm_Vermis_X	noTBV	Ecor	0.529158	0.73281	1181	776
Dexterity_AgeAdj	Cbm_Right_X	noTBV	Ecor	0.0565407	0.160018	1182	777
Dexterity_AgeAdj	Cbm_Vermis_VII	noTBV	Ecor	0.672974	0.846081	1183	778
Dexterity_AgeAdj	Cbm_Vermis_VIII	noTBV	Ecor	0.519727	0.729295	1184	779
Dexterity_AgeAdj	Cbm_Vermis	noTBV	Ecor	0.717029	0.877789	1185	780
Strength_AgeAdj	Left_Cerebellum_Cortex	noTBV	Ecor	0.0553332	0.157663	1186	781
Strength_AgeAdj	Left_Cerebellum_White_Matter	noTBV	Ecor	0.597632	0.789383	1187	782
Strength_AgeAdj	Right_Cerebellum_White_Matter	noTBV	Ecor	0.118054	0.274617	1188	783
Strength_AgeAdj	Right_Cerebellum_Cortex	noTBV	Ecor	0.034988	0.109233	1189	784
Strength_AgeAdj	Cbm_Left_I_IV	noTBV	Ecor	0.739098	0.890291	1190	785
Strength_AgeAdj	Cbm_Right_I_IV	noTBV	Ecor	0.795674	0.927931	1191	786
Strength_AgeAdj	Cbm_Left_V	noTBV	Ecor	0.291165	0.508661	1192	787
Strength_AgeAdj	Cbm_Right_V	noTBV	Ecor	0.280786	0.498539	1193	788
Strength_AgeAdj	Cbm_Left_VI	noTBV	Ecor	0.697764	0.863974	1194	789
Strength_AgeAdj	Cbm_Vermis_VI	noTBV	Ecor	0.790593	0.926131	1195	790
Strength_AgeAdj	Cbm_Right_VI	noTBV	Ecor	0.463184	0.677641	1196	791
Strength_AgeAdj	Cbm_Left_CrusI	noTBV	Ecor	0.0970113	0.241142	1197	792
Strength_AgeAdj	Cbm_Right_CrusI	noTBV	Ecor	0.000823111	0.00376898	1198	793
Strength_AgeAdj	Cbm_Left_CrusII	noTBV	Ecor	0.662092	0.83805	1199	794
Strength_AgeAdj	Cbm_Right_CrusII	noTBV	Ecor	0.922509	0.996686	1200	795
Strength_AgeAdj	Cbm_Left_VIIb	noTBV	Ecor	0.22163	0.419778	1201	796
Strength_AgeAdj	Cbm_Right_VIIb	noTBV	Ecor	0.836118	0.947988	1202	797
Strength_AgeAdj	Cbm_Left_VIIIa	noTBV	Ecor	0.430571	0.64959	1203	798
Strength_AgeAdj	Cbm_Right_VIIIa	noTBV	Ecor	0.0735614	0.194549	1204	799
Strength_AgeAdj	Cbm_Left_VIIIb	noTBV	Ecor	0.491924	0.703481	1205	800
Strength_AgeAdj	Cbm_Right_VIIIb	noTBV	Ecor	0.42777	0.647609	1206	801
Strength_AgeAdj	Cbm_Left_IX	noTBV	Ecor	0.618704	0.804684	1207	802
Strength_AgeAdj	Cbm_Vermis_IX	noTBV	Ecor	0.0372913	0.114803	1208	803
Strength_AgeAdj	Cbm_Right_IX	noTBV	Ecor	0.658021	0.833706	1209	804
Strength_AgeAdj	Cbm_Left_X	noTBV	Ecor	0.362614	0.584933	1210	805
Strength_AgeAdj	Cbm_Vermis_X	noTBV	Ecor	0.589651	0.78557	1211	806
Strength_AgeAdj	Cbm_Right_X	noTBV	Ecor	3.37e-06	2.00815e-05	1212	807
Strength_AgeAdj	Cbm_Vermis_VII	noTBV	Ecor	0.204489	0.401895	1213	808
Strength_AgeAdj	Cbm_Vermis_VIII	noTBV	Ecor	0.15574	0.33538	1214	809
Strength_AgeAdj	Cbm_Vermis	noTBV	Ecor	0.122947	0.281484	1215	810
Left_Cerebellum_Cortex	Left_Cerebellum_Cortex	TBV	A	4.37213e-16	8.1509e-15	1216	1
Left_Cerebellum_White_Matter	Left_Cerebellum_White_Matter	TBV	A	2.60529e-10	3.54157e-09	1217	2
Right_Cerebellum_White_Matter	Right_Cerebellum_White_Matter	TBV	A	8.36476e-12	1.25471e-10	1218	3
Right_Cerebellum_Cortex	Right_Cerebellum_Cortex	TBV	A	1.37245e-14	2.35664e-13	1219	4
Cbm_Left_I_IV	Cbm_Left_I_IV	TBV	A	2.27272e-05	0.000115405	1220	5
Cbm_Right_I_IV	Cbm_Right_I_IV	TBV	A	6.80668e-06	3.87892e-05	1221	6
Cbm_Left_V	Cbm_Left_V	TBV	A	0.0009097	0.00413644	1222	7
Cbm_Right_V	Cbm_Right_V	TBV	A	3.99315e-10	5.31741e-09	1223	8
Cbm_Left_VI	Cbm_Left_VI	TBV	A	1.69659e-11	2.4877e-10	1224	9
Cbm_Vermis_VI	Cbm_Vermis_VI	TBV	A	1.57727e-05	8.48519e-05	1225	10
Cbm_Right_VI	Cbm_Right_VI	TBV	A	7.62424e-13	1.19875e-11	1226	11
Cbm_Left_CrusI	Cbm_Left_CrusI	TBV	A	2.12958e-17	4.14792e-16	1227	12
Cbm_Right_CrusI	Cbm_Right_CrusI	TBV	A	2.10501e-13	3.47727e-12	1228	13
Cbm_Left_CrusII	Cbm_Left_CrusII	TBV	A	2.68264e-11	3.84708e-10	1229	14
Cbm_Right_CrusII	Cbm_Right_CrusII	TBV	A	3.92877e-11	5.57287e-10	1230	15
Cbm_Left_VIIb	Cbm_Left_VIIb	TBV	A	2.18118e-06	1.36848e-05	1231	16
Cbm_Right_VIIb	Cbm_Right_VIIb	TBV	A	4.79039e-06	2.79083e-05	1232	17
Cbm_Left_VIIIa	Cbm_Left_VIIIa	TBV	A	1.17953e-07	1.16659e-06	1233	18
Cbm_Right_VIIIa	Cbm_Right_VIIIa	TBV	A	9.03686e-09	1.06244e-07	1234	19
Cbm_Left_VIIIb	Cbm_Left_VIIIb	TBV	A	1.81772e-06	1.18016e-05	1235	20
Cbm_Right_VIIIb	Cbm_Right_VIIIb	TBV	A	0.000176254	0.00085825	1236	21
Cbm_Left_IX	Cbm_Left_IX	TBV	A	5.80341e-15	1.02344e-13	1237	22
Cbm_Vermis_IX	Cbm_Vermis_IX	TBV	A	7.10451e-09	8.42854e-08	1238	23
Cbm_Right_IX	Cbm_Right_IX	TBV	A	5.08706e-12	7.71931e-11	1239	24
Cbm_Left_X	Cbm_Left_X	TBV	A	2.39771e-08	2.72088e-07	1240	25
Cbm_Vermis_X	Cbm_Vermis_X	TBV	A	6.85489e-06	3.88941e-05	1241	26
Cbm_Right_X	Cbm_Right_X	TBV	A	0.000510095	0.00241186	1242	27
Cbm_Vermis_VII	Cbm_Vermis_VII	TBV	A	4.82967e-10	6.36638e-09	1243	28
Cbm_Vermis_VIII	Cbm_Vermis_VIII	TBV	A	4.22246e-12	6.48271e-11	1244	29
Cbm_Vermis	Cbm_Vermis	TBV	A	6.04336e-10	7.88659e-09	1245	30
Left_Cerebellum_Cortex	Left_Cerebellum_Cortex	TBV	C	0.327126	0.546294	1246	31
Left_Cerebellum_White_Matter	Left_Cerebellum_White_Matter	TBV	C	1	1	1247	32
Right_Cerebellum_White_Matter	Right_Cerebellum_White_Matter	TBV	C	1	1	1248	33
Right_Cerebellum_Cortex	Right_Cerebellum_Cortex	TBV	C	0.213416	0.411993	1249	34
Cbm_Left_I_IV	Cbm_Left_I_IV	TBV	C	1	1	1250	35
Cbm_Right_I_IV	Cbm_Right_I_IV	TBV	C	0.5642	0.762517	1251	36
Cbm_Left_V	Cbm_Left_V	TBV	C	0.293254	0.509562	1252	37
Cbm_Right_V	Cbm_Right_V	TBV	C	0.999883	1	1253	38
Cbm_Left_VI	Cbm_Left_VI	TBV	C	0.73956	0.890291	1254	39
Cbm_Vermis_VI	Cbm_Vermis_VI	TBV	C	0.00182705	0.007869	1255	40
Cbm_Right_VI	Cbm_Right_VI	TBV	C	0.602265	0.792757	1256	41
Cbm_Left_CrusI	Cbm_Left_CrusI	TBV	C	1	1	1257	42
Cbm_Right_CrusI	Cbm_Right_CrusI	TBV	C	0.644616	0.824233	1258	43
Cbm_Left_CrusII	Cbm_Left_CrusII	TBV	C	1	1	1259	44
Cbm_Right_CrusII	Cbm_Right_CrusII	TBV	C	1	1	1260	45
Cbm_Left_VIIb	Cbm_Left_VIIb	TBV	C	1	1	1261	46
Cbm_Right_VIIb	Cbm_Right_VIIb	TBV	C	0.999966	1	1262	47
Cbm_Left_VIIIa	Cbm_Left_VIIIa	TBV	C	1	1	1263	48
Cbm_Right_VIIIa	Cbm_Right_VIIIa	TBV	C	1	1	1264	49
Cbm_Left_VIIIb	Cbm_Left_VIIIb	TBV	C	1	1	1265	50
Cbm_Right_VIIIb	Cbm_Right_VIIIb	TBV	C	0.460664	0.675468	1266	51
Cbm_Left_IX	Cbm_Left_IX	TBV	C	0.885464	0.980926	1267	52
Cbm_Vermis_IX	Cbm_Vermis_IX	TBV	C	1	1	1268	53
Cbm_Right_IX	Cbm_Right_IX	TBV	C	0.665776	0.841897	1269	54
Cbm_Left_X	Cbm_Left_X	TBV	C	0.594692	0.789383	1270	55
Cbm_Vermis_X	Cbm_Vermis_X	TBV	C	0.999962	1	1271	56
Cbm_Right_X	Cbm_Right_X	TBV	C	0.00640645	0.0240242	1272	57
Cbm_Vermis_VII	Cbm_Vermis_VII	TBV	C	1	1	1273	58
Cbm_Vermis_VIII	Cbm_Vermis_VIII	TBV	C	0.972057	1	1274	59
Cbm_Vermis	Cbm_Vermis	TBV	C	0.156595	0.33556	1275	60
Left_Cerebellum_Cortex	Left_Cerebellum_Cortex	TBV	AC	1.58692e-57	6.9031e-55	1276	61
Left_Cerebellum_White_Matter	Left_Cerebellum_White_Matter	TBV	AC	7.61313e-35	2.9221e-33	1277	62
Right_Cerebellum_White_Matter	Right_Cerebellum_White_Matter	TBV	AC	8.07741e-38	4.05424e-36	1278	63
Right_Cerebellum_Cortex	Right_Cerebellum_Cortex	TBV	AC	9.50895e-57	3.10229e-54	1279	64
Cbm_Left_I_IV	Cbm_Left_I_IV	TBV	AC	1.23277e-21	2.72672e-20	1280	65
Cbm_Right_I_IV	Cbm_Right_I_IV	TBV	AC	1.6396e-27	4.65147e-26	1281	66
Cbm_Left_V	Cbm_Left_V	TBV	AC	4.40646e-22	9.91455e-21	1282	67
Cbm_Right_V	Cbm_Right_V	TBV	AC	4.98231e-25	1.27488e-23	1283	68
Cbm_Left_VI	Cbm_Left_VI	TBV	AC	1.24368e-43	7.37729e-42	1284	69
Cbm_Vermis_VI	Cbm_Vermis_VI	TBV	AC	5.69995e-44	3.54211e-42	1285	70
Cbm_Right_VI	Cbm_Right_VI	TBV	AC	3.37203e-48	3.14322e-46	1286	71
Cbm_Left_CrusI	Cbm_Left_CrusI	TBV	AC	2.53092e-50	3.66983e-48	1287	72
Cbm_Right_CrusI	Cbm_Right_CrusI	TBV	AC	4.15308e-46	3.1881e-44	1288	73
Cbm_Left_CrusII	Cbm_Left_CrusII	TBV	AC	9.98901e-36	4.34522e-34	1289	74
Cbm_Right_CrusII	Cbm_Right_CrusII	TBV	AC	6.68227e-34	2.35685e-32	1290	75
Cbm_Left_VIIb	Cbm_Left_VIIb	TBV	AC	6.51163e-16	1.18023e-14	1291	76
Cbm_Right_VIIb	Cbm_Right_VIIb	TBV	AC	5.35378e-18	1.07487e-16	1292	77
Cbm_Left_VIIIa	Cbm_Left_VIIIa	TBV	AC	1.64098e-26	4.4614e-25	1293	78
Cbm_Right_VIIIa	Cbm_Right_VIIIa	TBV	AC	5.50569e-26	1.43698e-24	1294	79
Cbm_Left_VIIIb	Cbm_Left_VIIIb	TBV	AC	1.68315e-23	3.92233e-22	1295	80
Cbm_Right_VIIIb	Cbm_Right_VIIIb	TBV	AC	6.74803e-23	1.54494e-21	1296	81
Cbm_Left_IX	Cbm_Left_IX	TBV	AC	8.44308e-51	1.37728e-48	1297	82
Cbm_Vermis_IX	Cbm_Vermis_IX	TBV	AC	8.52856e-29	2.58832e-27	1298	83
Cbm_Right_IX	Cbm_Right_IX	TBV	AC	3.00838e-46	2.45371e-44	1299	84
Cbm_Left_X	Cbm_Left_X	TBV	AC	2.21222e-34	8.01929e-33	1300	85
Cbm_Vermis_X	Cbm_Vermis_X	TBV	AC	6.27922e-19	1.3007e-17	1301	86
Cbm_Right_X	Cbm_Right_X	TBV	AC	9.60556e-35	3.5815e-33	1302	87
Cbm_Vermis_VII	Cbm_Vermis_VII	TBV	AC	5.77531e-32	1.8842e-30	1303	88
Cbm_Vermis_VIII	Cbm_Vermis_VIII	TBV	AC	1.02843e-39	5.59206e-38	1304	89
Cbm_Vermis	Cbm_Vermis	TBV	AC	2.84527e-44	1.85654e-42	1305	90
